# Supplementary material for: Risk-adjustment models for heart failure patients’ 30-day mortality and readmission rates: the incremental value of clinical data abstracted from medical charts beyond hospital discharge record
Source: BMC Health Serv Res. 2016 Sep 6;16(1):473. doi: 10.1186/s12913-016-1731-9 (PMC5012069; doi:10.1186/s12913-016-1731-9)
Supplement: Additional file 3: — Primary data analyzed for this study. (XLS 901 kb) [file 12913_2016_1731_MOESM3_ESM.xls]

## Sheet: Dataset
id	hospital	los	intensive_care	p1	p2	p3	p4	p5	p6	p7	p8	p9	p10	p11	p12	p13	p14	p15	p16	p17	p18	p19	p20	p21	p22	p23	f1	f2	f3	f4	f5	f6	f7	f8	f9	m30_ReM	reric30_urg	emergency_dpt	pressure	heart_rate	pulm_congestion	heart_rhythm	block	qrs	diuretic	inotropic	creatinine	sodium	hemoglobin
1	A	23	No	No	Yes	No	No	No	Yes	Yes	Yes	No	No	No	Yes	Yes	No	Yes	Yes	No	No	No	Yes	No	No	Yes	No	No	Yes	Yes	No	Yes	Yes	Yes	No	Yes	No	Yes	110	87	Yes	Pacemaker rhythm	No	153	Yes	No	0.98	142	10.4
2	C	6	No	No	No	No	No	No	No	No	No	No	No	Yes	No	No	No	No	No	Yes	No	No	No	No	No	No	No	No	No	No	No	No	No	No	No	No	No	Yes	160	110	Yes	Atrial fibrillation	No	113	Yes	No	1.7	140	12.3
3	A	11	No	Yes	No	No	No	Yes	No	No	Yes	No	No	No	No	Yes	No	No	No	No	No	No	No	No	No	Yes	No	Yes	No	Yes	No	Yes	Yes	Yes	No	No	No	Yes	190	69	Yes	Atrial fibrillation	No	95	Yes	No	1.02	136	13.8
4	A	5	No	No	No	No	No	No	No	No	Yes	No	No	No	No	Yes	No	No	No	No	No	No	No	No	No	No	No	Yes	No	Yes	No	Yes	Yes	Yes	No	No	Yes	Yes	160	96	Yes	Atrial fibrillation	No	116	Yes	No	0.79	142	11.9
5	A	6	No	No	No	No	No	No	No	No	Yes	No	No	No	No	No	No	No	No	No	No	No	No	No	No	Yes	No	Yes	No	Yes	No	Yes	Yes	No	No	Yes	No	Yes	90	63	Yes	Sinus rhythm	No	119	Yes	Yes	2.71	140	7.9
6	A	20	No	No	No	No	No	No	No	No	No	No	No	No	No	No	No	No	No	No	No	No	No	No	No	No	No	No	No	Yes	No	Yes	Yes	No	Yes	No	No	Yes	220	106	Yes	Pacemaker rhythm	No	190	Yes	No	1.23	140	15.1
7	A	19	No	No	No	No	No	Yes	No	No	No	No	No	No	No	No	No	No	No	No	No	No	No	No	No	No	No	No	No	No	No	No	Yes	No	No	No	No	Yes	120	76	Yes	Sinus rhythm	No	87	Yes	No	0.74	140	7.8
8	A	15	No	No	No	No	No	No	No	No	Yes	No	No	No	No	No	Yes	No	No	No	No	No	No	No	No	No	No	Yes	No	No	No	Yes	No	No	No	No	No	Yes	140	120	Yes	Atrial fibrillation	No	125	Yes	No	1.09	139	12
9	A	14	No	No	No	No	No	Yes	No	No	No	No	No	No	No	No	No	No	No	No	No	No	No	No	No	No	No	No	No	No	No	No	No	No	No	No	Yes	Yes	110	105	Yes	Sinus rhythm	Left	166	Yes	No	1.5	142	6.1
10	B	14	No	No	Yes	No	No	No	Yes	No	No	No	No	No	No	No	No	No	No	No	No	No	No	No	No	No	Yes	No	Yes	Yes	Yes	No	Yes	Yes	Yes	No	No	Yes	220	85	Yes	Sinus rhythm	No	68	Yes	No	2.47	139	10.5
11	B	7	No	No	Yes	No	No	No	No	Yes	Yes	No	No	No	No	No	No	No	No	Yes	No	Yes	No	No	No	No	Yes	Yes	No	Yes	No	No	Yes	Yes	No	No	No	Yes	200	65	Yes	Sinus rhythm	Right	150	Yes	No	1.5	144	12.5
12	A	6	No	No	No	No	No	No	No	No	Yes	No	No	Yes	No	Yes	No	No	No	No	No	No	No	No	No	Yes	No	Yes	No	Yes	Yes	No	Yes	Yes	No	No	No	Yes	150	85	Yes	Atrial fibrillation	No	86	Yes	No	0.73	142	14.2
13	A	6	No	No	No	No	No	No	No	No	No	No	No	No	No	No	No	No	No	No	No	No	No	No	No	No	No	No	No	Yes	Yes	Yes	No	No	No	No	No	Yes	140	110	Yes	Atrial fibrillation	No	110	No	No	0.8	131	12.9
14	B	3	No	Yes	No	No	No	Yes	Yes	Yes	Yes	No	No	No	Yes	Yes	Yes	No	No	No	No	No	Yes	Yes	No	Yes	No	No	No	Yes	Yes	No	Yes	Yes	No	No	No	Yes	180	100	Yes	Atrial fibrillation	No	90	No	No	1.1	137	9.8
15	A	25	Yes	No	Yes	No	No	No	No	No	No	No	No	No	Yes	No	No	No	No	No	No	No	No	No	No	Yes	Yes	No	No	Yes	Yes	No	Yes	Yes	No	No	Yes	Yes	110	78	Yes	Atrial fibrillation	No	102	Yes	Yes	0.89	142	11.7
16	C	9	Yes	No	No	No	No	No	No	Yes	No	No	No	No	No	No	No	No	No	Yes	No	Yes	No	No	No	No	Yes	No	Yes	Yes	Yes	Yes	Yes	Yes	Yes	No	No	Yes	100	100	Yes	Sinus rhythm	No	104	Yes	No	2.08	140	11.5
17	A	8	No	No	No	No	No	No	No	No	Yes	No	No	No	No	No	No	No	Yes	No	No	No	No	No	No	Yes	No	No	No	No	No	No	No	No	No	Yes	No	Yes	120	70	No	Sinus rhythm	No	74	No	No	0.57	138	9.1
18	B	5	No	No	Yes	No	No	Yes	Yes	No	No	No	No	No	No	Yes	Yes	No	No	No	No	No	No	No	No	No	Yes	Yes	No	Yes	No	No	Yes	Yes	No	No	No	Yes	130	70	Yes	Pacemaker rhythm	No	178	Yes	No	0.86	140	11
19	A	11	No	No	No	No	No	No	No	No	No	No	No	No	No	No	No	No	No	No	No	No	No	No	No	No	No	No	No	Yes	No	Yes	No	Yes	Yes	No	No	Yes	120	76	Yes	Atrial fibrillation	No	93	Yes	No	1.1	141	12.6
20	B	8	No	No	No	No	No	No	No	No	No	No	No	No	No	No	No	No	No	No	No	No	No	No	No	No	No	No	Yes	Yes	Yes	No	Yes	Yes	Yes	No	No	Yes	220	73	Yes	Atrial fibrillation	No	94	Yes	No	0.69	147	14.1
21	A	8	No	No	No	No	No	No	No	No	No	No	No	No	No	No	Yes	No	No	No	No	No	No	No	No	No	No	No	No	No	No	No	No	No	No	No	No	Yes	190	75	Yes	Sinus rhythm	No	103	Yes	No	0.63	139	11.3
22	A	6	No	No	No	No	No	No	Yes	Yes	Yes	No	No	No	Yes	No	Yes	Yes	No	No	No	Yes	No	No	No	Yes	No	Yes	No	Yes	No	Yes	Yes	No	No	No	No	Yes	160	85	Yes	Sinus rhythm	Left	178	Yes	No	0.95	140	13.4
23	C	6	No	Yes	No	No	No	No	No	No	No	No	No	No	No	No	No	No	No	Yes	No	No	No	No	No	No	No	No	No	No	No	No	No	No	No	No	No	Yes	150	110	Yes	Sinus rhythm	No	83	Yes	No	2.19	138	10.8
24	A	5	No	No	Yes	No	No	No	No	No	No	Yes	No	No	No	No	No	No	No	No	No	No	No	No	No	Yes	No	No	No	No	No	No	No	No	No	No	No	Yes	170	125	Yes	Sinus rhythm	No	96	Yes	No	1.28	138	12.8
25	A	5	No	No	Yes	Yes	No	No	Yes	Yes	Yes	No	No	No	No	No	No	No	No	No	No	No	Yes	No	No	No	Yes	No	No	No	No	Yes	Yes	Yes	No	No	No	Yes	135	75	Yes	Sinus rhythm	Left	173	Yes	No	0.87	144	12.2
26	A	5	No	Yes	No	No	No	No	Yes	Yes	Yes	No	No	Yes	No	Yes	No	Yes	No	Yes	No	No	No	No	No	Yes	No	No	No	No	Yes	Yes	Yes	Yes	No	No	No	Yes	110	115	No	Atrial fibrillation	No	110	Yes	No	1.92	141	11.7
27	C	4	Yes	No	No	Yes	No	No	Yes	Yes	Yes	No	No	No	Yes	Yes	Yes	Yes	No	Yes	No	No	Yes	Yes	No	Yes	No	Yes	No	Yes	Yes	Yes	Yes	Yes	No	No	Yes	Yes	130	98	Yes	Pacemaker rhythm	No	209	Yes	No	2.78	132	13.1
28	A	3	No	No	No	No	No	No	Yes	No	No	No	No	No	No	No	No	No	No	No	No	No	No	No	No	No	No	No	No	Yes	No	No	No	No	Yes	No	No	Yes	125	107	Yes	Sinus rhythm	No	98	No	No	0.75	142	13.2
29	B	8	No	No	No	No	No	No	No	No	Yes	No	No	No	Yes	Yes	No	No	No	No	No	No	No	No	No	No	No	Yes	Yes	Yes	Yes	No	Yes	No	Yes	No	Yes	Yes	140	55	Yes	Sinus rhythm	No	101	Yes	No	1.73	138	9.2
30	A	8	No	No	No	No	No	No	No	No	Yes	No	No	Yes	No	No	No	No	No	Yes	No	No	No	No	No	No	Yes	No	No	Yes	No	Yes	Yes	Yes	No	No	Yes	No	110	79	Yes	Sinus rhythm	No	128	Yes	No	1.32	139	13
31	C	4	No	No	No	No	No	No	Yes	No	No	No	No	No	No	Yes	No	No	No	Yes	No	No	No	No	No	No	No	Yes	No	No	No	Yes	Yes	Yes	No	No	No	Yes	160	115	Yes	Atrial fibrillation	Left	134	No	No	1.3	120	12.9
32	A	42	Yes	No	No	No	No	No	No	No	No	No	No	No	No	No	No	No	No	No	No	No	No	No	No	No	No	No	No	Yes	No	Yes	No	Yes	No	No	Yes	Yes	120	100	Yes	Sinus rhythm	No	88	Yes	No	0.74	134	6.9
33	B	10	No	No	No	No	No	No	No	No	Yes	No	No	No	No	No	No	No	No	No	No	No	No	No	No	No	No	No	No	No	Yes	Yes	No	Yes	No	No	No	Yes	120	125	Yes	Atrial fibrillation	No	92	Yes	No	1.39	139	11.4
34	A	9	No	No	No	No	No	No	No	No	No	No	No	No	Yes	No	No	No	No	No	No	No	No	No	No	No	No	No	No	No	No	Yes	Yes	No	Yes	No	No	Yes	140	69	Yes	Pacemaker rhythm	No	181	Yes	Yes	1.26	137	12.3
35	A	5	No	No	No	No	No	No	Yes	No	No	No	No	No	No	No	No	No	Yes	No	No	No	No	No	No	No	No	No	Yes	Yes	No	Yes	Yes	No	No	No	No	Yes	180	62	No	Sinus rhythm	No	101	Yes	No	0.85	140	13.2
36	C	9	No	No	No	No	No	No	No	No	No	No	No	No	No	No	Yes	No	No	No	No	No	No	No	No	No	No	No	No	Yes	No	No	No	Yes	No	Yes	No	Yes	140	65	Yes	Pacemaker rhythm	No	248	Yes	No	0.49	116	12.4
37	C	5	No	No	No	No	No	No	No	No	No	No	No	No	No	No	No	No	No	No	No	No	No	No	No	No	No	No	No	No	No	No	No	No	No	No	Yes	Yes	190	72	Yes	Sinus rhythm	No	90	Yes	No	0.71	141	13.3
38	B	3	No	No	Yes	Yes	No	Yes	No	Yes	Yes	No	Yes	Yes	Yes	No	No	No	No	Yes	No	No	Yes	Yes	No	Yes	Yes	Yes	No	No	Yes	Yes	Yes	Yes	No	No	No	No	110	77	Yes	Pacemaker rhythm	No	169	Yes	No	1.74	137	10.6
39	A	17	No	No	No	No	No	Yes	No	No	No	No	No	No	No	No	No	No	No	Yes	No	No	No	No	No	No	Yes	No	No	Yes	Yes	Yes	Yes	Yes	Yes	No	No	Yes	220	98	Yes	Sinus rhythm	No	90	Yes	No	1.71	146	10.1
40	A	12	No	No	No	No	No	Yes	No	No	Yes	No	No	No	No	No	No	No	No	No	No	No	No	No	No	No	No	No	No	No	No	Yes	No	No	Yes	No	No	Yes	170	115	Yes	Sinus rhythm	No	112	Yes	No	1.08	144	9.2
41	A	9	No	No	No	No	No	No	Yes	No	No	No	No	No	No	Yes	No	No	No	No	No	No	No	No	No	Yes	No	No	No	Yes	No	No	Yes	Yes	No	No	No	Yes	140	89	Yes	Atrial fibrillation	Right	142	Yes	No	0.88	146	11.7
42	A	8	No	No	No	No	No	No	Yes	No	Yes	No	No	Yes	No	Yes	Yes	No	Yes	No	No	No	No	No	No	Yes	No	Yes	Yes	Yes	No	No	Yes	No	Yes	No	Yes	Yes	90	46	Yes	Atrial fibrillation	No	114	Yes	No	0.68	142	10.3
43	A	6	No	No	No	No	No	No	No	No	No	No	No	No	No	No	No	No	No	No	No	No	No	No	No	No	Yes	No	No	Yes	No	No	No	No	No	No	No	Yes	140	95	Yes	Sinus rhythm	Left	132	Yes	No	1.15	138	11.7
44	C	5	No	No	No	No	No	No	No	No	No	No	No	No	No	Yes	No	No	No	No	No	No	No	No	No	No	No	Yes	Yes	No	No	No	No	Yes	No	No	No	Yes	185	67	Yes	Atrial fibrillation	No	105	Yes	No	0.98	139	12.4
45	A	4	No	No	No	No	No	No	No	No	No	No	No	No	No	No	No	No	No	No	No	No	No	No	No	No	No	No	No	No	Yes	No	No	Yes	No	No	No	Yes	130	85	Yes	Atrial fibrillation	Right	137	No	No	0.97	145	14
46	C	5	No	Yes	Yes	No	No	No	Yes	No	No	No	No	No	No	Yes	Yes	No	Yes	Yes	No	No	No	No	No	Yes	Yes	No	Yes	Yes	Yes	No	Yes	No	No	No	No	Yes	140	110	Yes	Atrial fibrillation	Right	154	Yes	No	1.33	136	12.3
47	A	2	Yes	No	No	No	No	No	No	No	Yes	No	No	No	No	No	No	No	No	No	No	No	No	No	No	No	Yes	Yes	No	Yes	Yes	Yes	No	Yes	Yes	No	No	Yes	170	58	Yes	Sinus rhythm	Left	176	Yes	No	1.23	144	15
48	A	6	No	No	No	No	No	No	No	No	No	No	No	No	No	No	Yes	No	No	No	No	No	No	No	No	No	Yes	Yes	Yes	No	No	No	Yes	No	No	No	No	Yes	120	100	Yes	Atrial fibrillation	No	103	Yes	No	0.76	145	10.2
49	A	12	No	No	No	No	No	No	No	No	No	No	No	No	No	No	Yes	No	No	No	No	No	No	No	No	No	No	No	No	No	No	No	No	No	No	No	No	Yes	200	74	No	Sinus rhythm	No	100	Yes	No	0.93	139	15.4
50	C	11	No	No	Yes	Yes	No	No	No	Yes	No	No	No	No	No	No	Yes	No	No	Yes	No	No	Yes	No	No	No	Yes	No	No	Yes	Yes	Yes	No	Yes	Yes	No	No	Yes	150	50	Yes	Sinus rhythm	No	95	Yes	No	2.1	139	11.1
51	A	10	No	No	Yes	No	No	Yes	No	No	Yes	No	Yes	No	No	No	No	No	No	No	No	No	No	No	No	No	Yes	No	No	No	No	Yes	Yes	Yes	No	No	No	Yes	110	64	Yes	Sinus rhythm	No	88	Yes	No	1.48	134	11.9
52	A	10	No	No	Yes	No	No	Yes	Yes	No	No	No	No	No	No	No	No	Yes	No	Yes	No	No	No	No	No	No	No	No	No	Yes	No	No	Yes	Yes	No	No	No	Yes	220	75	Yes	Sinus rhythm	No	114	Yes	No	4.33	136	8.5
53	A	7	No	No	No	Yes	No	Yes	No	Yes	No	No	No	No	No	Yes	No	No	No	No	No	No	Yes	No	No	Yes	No	Yes	No	Yes	Yes	Yes	Yes	Yes	No	No	Yes	Yes	130	60	Yes	Sinus rhythm	No	94	Yes	No	1.37	127	8.9
54	A	6	No	No	No	No	No	No	No	Yes	Yes	No	Yes	No	No	No	No	No	No	No	No	No	Yes	No	No	No	No	No	No	Yes	Yes	Yes	No	Yes	No	No	No	Yes	180	60	Yes	Sinus rhythm	No	97	No	No	0.85	143	16.2
55	B	3	No	No	No	Yes	Yes	No	Yes	Yes	Yes	Yes	No	Yes	Yes	Yes	Yes	No	No	No	No	No	Yes	Yes	No	Yes	No	No	No	No	No	Yes	Yes	Yes	No	No	Yes	Yes	90	76	No	Pacemaker rhythm	No	184	No	No	1.45	135	11.5
56	A	22	No	No	No	No	No	No	No	Yes	Yes	No	No	Yes	Yes	No	Yes	Yes	No	Yes	No	No	No	No	No	Yes	No	Yes	No	No	Yes	Yes	Yes	Yes	No	No	No	Yes	130	75	Yes	Sinus rhythm	No	126	Yes	No	4.81	142	11.9
57	C	7	No	No	No	No	No	No	No	No	Yes	No	No	No	No	No	No	No	No	No	No	No	No	No	No	No	No	No	No	Yes	Yes	Yes	No	No	No	No	No	Yes	160	120	Yes	Atrial fibrillation	No	94	Yes	No	0.6	133	14.4
58	A	6	No	Yes	Yes	No	No	Yes	Yes	No	No	No	No	No	No	No	No	No	Yes	No	Yes	No	No	No	No	No	Yes	Yes	Yes	No	No	No	Yes	No	No	No	No	Yes	140	121	Yes	Sinus rhythm	No	127	Yes	No	0.93	139	11.4
59	A	13	No	No	No	No	No	No	No	No	No	No	No	No	No	No	No	No	No	No	No	No	No	No	No	No	No	No	No	No	Yes	Yes	No	No	Yes	No	No	Yes	130	71	No	Sinus rhythm	No	97	Yes	No	0.62	140	14.3
60	A	9	No	No	No	No	No	No	No	No	No	No	No	No	No	No	No	No	No	No	No	No	No	No	No	No	Yes	No	No	Yes	No	Yes	Yes	Yes	No	No	No	Yes	150	74	Yes	Sinus rhythm	Left	117	Yes	No	1.11	140	11.3
61	A	7	No	No	No	No	No	No	No	No	Yes	No	No	No	No	No	No	No	No	No	No	No	No	No	No	No	No	No	No	No	No	No	No	No	No	No	No	Yes	110	153	Yes	Sinus rhythm	No	97	Yes	No	1.78	133	12.5
62	A	7	No	No	No	No	No	No	Yes	No	Yes	No	No	No	No	No	No	No	No	Yes	No	No	No	No	No	Yes	No	No	No	No	No	No	No	No	No	No	No	Yes	130	85	Yes	Sinus rhythm	No	72	Yes	No	1.27	136	12.6
63	B	55	No	No	No	No	No	No	No	No	Yes	No	No	No	Yes	Yes	No	No	Yes	Yes	No	No	No	No	No	No	No	No	Yes	No	No	No	No	No	Yes	No	No	Yes	120	90	Yes	Atrial fibrillation	Left	142	Yes	No	3.9	141	9.5
64	C	40	No	Yes	No	Yes	No	Yes	Yes	Yes	Yes	No	No	No	No	Yes	No	No	No	No	No	Yes	Yes	No	No	Yes	No	Yes	No	Yes	Yes	Yes	Yes	Yes	Yes	No	No	Yes	90	88	Yes	Sinus rhythm	No	86	Yes	Yes	1.48	131	8.6
65	C	18	No	No	No	Yes	No	No	No	Yes	Yes	Yes	No	No	Yes	Yes	No	No	Yes	No	No	No	No	Yes	No	Yes	No	Yes	Yes	Yes	No	Yes	Yes	Yes	No	Yes	No	Yes	90	78	Yes	Atrial fibrillation	Right	173	Yes	No	1.69	124	15.1
66	A	16	No	No	No	No	No	No	No	Yes	Yes	No	No	Yes	No	No	No	No	Yes	No	No	No	No	No	No	Yes	No	No	No	Yes	No	Yes	Yes	No	No	No	No	Yes	140	100	Yes	Sinus rhythm	Left	158	Yes	No	1.07	144	13.4
67	A	14	No	No	No	No	No	No	Yes	No	No	No	No	No	No	Yes	No	No	No	No	No	No	No	No	No	Yes	No	Yes	No	Yes	No	No	Yes	Yes	Yes	Yes	No	Yes	120	137	No	Atrial fibrillation	No	100	Yes	Yes	0.86	132	13.8
68	B	11	No	No	No	No	No	No	Yes	Yes	Yes	No	No	No	No	No	No	No	Yes	Yes	No	Yes	No	No	No	No	Yes	Yes	No	No	Yes	Yes	Yes	No	No	No	Yes	Yes	160	91	Yes	Sinus rhythm	No	129	Yes	No	1.18	138	13.1
69	B	11	No	No	No	No	No	No	No	Yes	Yes	No	Yes	No	Yes	Yes	Yes	No	Yes	Yes	No	Yes	Yes	No	No	Yes	No	No	No	Yes	No	Yes	Yes	Yes	No	Yes	No	No	80	78	Yes	Pacemaker rhythm	No	177	Yes	Yes	2.73	135	12.1
70	A	7	No	Yes	No	No	No	No	No	No	No	No	No	No	No	No	No	Yes	No	No	No	No	No	No	No	No	No	No	No	No	Yes	No	No	No	No	Yes	No	Yes	140	60	Yes	Atrial fibrillation	No	201	Yes	No	1.52	164	11.4
71	B	15	No	No	No	No	No	No	No	No	No	No	Yes	No	Yes	Yes	No	No	No	No	No	No	No	No	No	Yes	No	Yes	No	Yes	No	No	Yes	No	No	No	Yes	No	130	60	Yes	Sinus rhythm	No	114	Yes	No	1.1	134	9.6
72	B	12	No	No	Yes	Yes	No	No	Yes	Yes	Yes	No	No	Yes	Yes	Yes	Yes	Yes	Yes	Yes	No	No	No	No	No	Yes	No	Yes	Yes	Yes	Yes	No	Yes	No	No	No	No	Yes	140	60	Yes	Sinus rhythm	Left	179	Yes	No	1.32	135	11
73	A	7	No	No	No	No	No	No	No	No	No	No	No	No	No	No	No	No	No	No	No	No	No	No	No	No	No	Yes	Yes	Yes	No	No	Yes	Yes	No	No	No	Yes	150	78	No	Atrial fibrillation	Left	128	Yes	No	0.98	143	13.2
74	C	25	No	No	Yes	No	No	No	Yes	No	Yes	No	Yes	No	No	Yes	Yes	Yes	No	Yes	No	No	No	No	No	Yes	Yes	Yes	No	No	Yes	No	Yes	Yes	No	No	Yes	Yes	140	95	Yes	Atrial fibrillation	No	100	Yes	Yes	1.37	132	10.9
75	C	13	No	No	No	No	No	No	Yes	Yes	Yes	No	No	No	No	No	No	No	Yes	Yes	No	No	No	No	No	Yes	No	Yes	No	No	Yes	Yes	Yes	Yes	Yes	No	Yes	Yes	160	69	Yes	Sinus rhythm	No	93	Yes	No	1.09	137	10.4
76	A	8	No	No	No	No	No	No	No	No	No	No	No	Yes	No	No	No	No	No	Yes	No	No	No	No	No	Yes	No	Yes	No	No	Yes	Yes	Yes	Yes	No	No	No	Yes	170	78	Yes	Pacemaker rhythm	No	179	Yes	No	1.66	148	13.6
77	A	6	No	No	No	No	No	No	No	No	No	No	No	No	No	No	No	No	No	No	No	No	No	No	No	No	No	Yes	No	Yes	No	Yes	No	Yes	Yes	No	No	Yes	180	75	No	Atrial fibrillation	No	112	No	No	0.84	137	13.2
78	C	4	No	No	No	No	No	No	No	No	No	No	No	No	Yes	Yes	No	No	No	No	No	No	No	No	No	No	No	No	No	No	No	No	No	Yes	No	No	No	Yes	140	71	Yes	Atrial fibrillation	Right	153	Yes	No	0.75	140	14.4
79	B	3	No	No	No	No	No	No	No	No	No	No	No	No	No	No	No	Yes	No	No	No	No	No	No	No	Yes	Yes	No	Yes	Yes	No	No	Yes	Yes	No	No	No	Yes	150	108	Yes	Atrial fibrillation	No	102	Yes	No	0.54	141	11.8
80	A	19	No	No	No	No	No	No	Yes	No	No	No	No	No	Yes	No	No	No	Yes	No	No	No	No	No	No	Yes	No	Yes	Yes	Yes	No	No	Yes	Yes	No	No	No	Yes	150	62	Yes	Pacemaker rhythm	No	96	Yes	No	1.03	142	11.7
81	B	16	No	No	Yes	No	No	No	No	No	Yes	No	No	No	No	No	No	Yes	No	Yes	No	No	No	No	No	Yes	Yes	No	No	No	Yes	No	Yes	No	Yes	No	Yes	Yes	150	50	Yes	Atrial fibrillation	No	83	Yes	No	1.37	136	10.3
82	A	16	No	No	No	No	No	No	No	No	Yes	No	No	No	No	No	No	No	No	No	No	No	No	No	No	No	No	No	No	No	No	No	No	No	No	Yes	No	Yes	210	134	No	Atrial fibrillation	No	90	Yes	No	1.44	142	12.2
83	C	14	No	No	Yes	Yes	No	No	Yes	No	Yes	No	No	No	No	No	No	Yes	No	Yes	No	No	No	No	No	No	Yes	No	Yes	Yes	Yes	Yes	Yes	Yes	No	No	No	Yes	185	52	Yes	Sinus rhythm	No	98	Yes	No	1.37	140	10.8
84	A	12	No	No	No	No	No	No	No	No	No	No	No	No	No	No	No	No	No	No	No	No	No	No	No	No	Yes	No	No	Yes	No	No	Yes	Yes	Yes	No	No	Yes	90	102	Yes	Atrial fibrillation	No	94	Yes	No	1.77	137	12
85	A	10	No	Yes	Yes	No	No	No	Yes	No	No	No	No	No	No	Yes	No	No	No	No	No	No	No	No	No	No	Yes	No	No	Yes	No	Yes	Yes	No	No	No	No	Yes	130	96	Yes	Sinus rhythm	Right	133	Yes	No	0.93	139	10.1
86	A	6	No	No	No	No	No	No	No	Yes	Yes	No	No	No	No	No	No	No	Yes	No	No	No	No	No	No	No	No	No	No	Yes	No	Yes	No	Yes	No	Yes	No	Yes	150	110	No	Sinus rhythm	No	62	Yes	No	2.02	140	12.1
87	A	5	No	No	Yes	No	No	No	No	Yes	Yes	No	No	No	No	Yes	No	No	No	No	No	No	Yes	No	No	No	Yes	Yes	No	Yes	Yes	Yes	Yes	Yes	No	No	No	Yes	140	80	Yes	Pacemaker rhythm	No	214	Yes	No	0.78	138	13.6
88	A	2	No	No	No	No	No	No	No	No	No	No	No	No	No	No	No	No	No	No	No	No	No	No	No	No	No	No	Yes	No	No	No	Yes	No	No	Yes	No	Yes	90	80	No	Sinus rhythm	No	89	Yes	No	2.24	145	15.3
89	A	15	No	No	Yes	No	No	No	No	No	No	No	No	No	No	Yes	No	No	No	No	No	No	No	No	No	No	No	No	No	Yes	No	Yes	Yes	Yes	Yes	No	No	Yes	140	87	No	Atrial fibrillation	Right	166	Yes	No	1.77	137	13.5
90	C	9	No	No	No	No	No	No	No	No	Yes	No	No	No	No	No	No	No	No	No	No	No	No	No	No	No	No	No	No	No	No	No	No	No	Yes	No	Yes	Yes	170	50	Yes	Sinus rhythm	Right	140	Yes	No	0.81	137	12.2
91	C	7	No	No	No	No	No	No	Yes	Yes	Yes	No	No	No	No	Yes	Yes	No	No	Yes	No	Yes	Yes	Yes	No	Yes	No	No	No	No	No	No	No	No	No	No	No	Yes	120	70	Yes	Sinus rhythm	Right	173	Yes	No	0.94	141	14.5
92	A	6	No	No	No	No	No	No	No	No	No	No	Yes	No	No	No	No	No	No	No	No	No	No	No	No	Yes	No	Yes	No	No	No	Yes	Yes	No	No	No	No	Yes	160	70	Yes	Pacemaker rhythm	No	188	Yes	No	1.21	132	13.7
93	A	3	No	Yes	No	No	Yes	No	Yes	No	No	No	No	No	No	No	No	No	No	Yes	No	No	No	No	No	No	No	No	Yes	Yes	Yes	Yes	Yes	Yes	Yes	No	No	Yes	180	88	Yes	Sinus rhythm	No	111	Yes	No	3.33	142	12
94	A	1	No	No	Yes	No	No	No	Yes	No	Yes	No	No	No	No	No	No	No	No	No	No	No	No	No	No	Yes	Yes	No	No	No	No	Yes	Yes	No	No	Yes	Yes	Yes	100	120	Yes	Atrial fibrillation	No	113	Yes	No	2.31	141	9.6
95	A	8	No	No	No	No	No	No	Yes	No	No	No	Yes	No	No	No	No	No	Yes	Yes	No	No	No	No	No	Yes	No	Yes	Yes	Yes	No	No	Yes	No	No	Yes	No	Yes	140	105	No	Atrial fibrillation	No	79	Yes	No	1.64	136	17.5
96	A	15	No	No	No	No	No	No	No	No	No	No	No	No	No	Yes	No	No	No	Yes	No	No	No	No	No	No	No	Yes	No	Yes	Yes	No	No	Yes	No	No	No	Yes	140	65	Yes	Pacemaker rhythm	No	182	Yes	No	1.17	115	11.6
97	A	9	No	No	Yes	Yes	No	Yes	No	Yes	Yes	No	No	No	Yes	No	Yes	No	Yes	No	No	No	No	No	No	Yes	No	No	No	No	No	No	No	Yes	No	No	Yes	Yes	100	73	Yes	Pacemaker rhythm	No	186	Yes	No	0.62	143	8.2
98	A	8	No	No	No	No	No	No	No	No	No	No	No	No	No	No	No	No	No	Yes	No	No	No	No	No	No	No	No	Yes	Yes	No	No	Yes	No	No	No	No	Yes	140	105	Yes	Sinus rhythm	No	78	Yes	No	1.53	133	13.1
99	C	6	No	No	No	No	No	No	No	No	Yes	No	No	No	No	Yes	No	No	No	Yes	No	No	No	No	No	Yes	No	Yes	Yes	Yes	No	No	Yes	No	No	No	Yes	Yes	120	70	Yes	Atrial fibrillation	Left	141	No	No	1.59	134	11.1
100	A	43	No	Yes	No	No	No	No	Yes	No	No	No	No	No	No	No	Yes	No	Yes	No	No	No	No	No	No	No	No	No	Yes	Yes	Yes	Yes	No	No	No	No	No	Yes	140	110	No	Sinus rhythm	No	143	Yes	Yes	0.48	136	11.2
101	C	17	No	No	Yes	No	No	No	No	No	No	No	No	No	No	Yes	No	No	No	Yes	No	No	No	No	No	Yes	Yes	Yes	No	Yes	Yes	Yes	Yes	Yes	No	Yes	No	Yes	90	95	No	Atrial fibrillation	No	96	No	No	1.8	141	13.3
102	C	13	No	No	No	No	No	No	No	No	No	No	No	No	No	No	Yes	No	No	Yes	No	No	No	No	No	No	No	No	No	No	No	Yes	No	No	No	No	Yes	Yes	160	115	No	Sinus rhythm	Right	144	Yes	No	3.32	138	14.6
103	A	12	No	No	No	No	No	No	Yes	No	No	No	No	No	No	No	Yes	No	No	No	Yes	No	No	No	No	No	No	No	No	No	No	Yes	Yes	No	No	No	No	Yes	120	68	No	Sinus rhythm	No	75	No	No	0.61	140	14.4
104	A	8	No	No	Yes	Yes	No	Yes	No	No	No	No	No	No	No	Yes	Yes	No	No	No	No	No	No	Yes	No	Yes	Yes	Yes	No	No	Yes	No	Yes	Yes	No	No	Yes	Yes	230	78	Yes	Atrial fibrillation	No	104	Yes	No	1.29	141	9.8
105	B	60	Yes	Yes	Yes	No	No	No	Yes	No	No	No	No	No	No	Yes	Yes	No	No	Yes	No	No	No	No	No	Yes	Yes	No	No	Yes	No	No	Yes	No	No	No	Yes	Yes	130	40	Yes	Atrial fibrillation	Right	198	Yes	No	1.68	140	8.9
106	A	21	No	No	Yes	Yes	No	No	Yes	Yes	Yes	No	No	No	No	No	Yes	No	No	No	No	No	No	No	No	No	Yes	Yes	No	Yes	Yes	Yes	Yes	Yes	No	Yes	No	Yes	140	80	Yes	Sinus rhythm	No	82	Yes	Yes	7.48	130	9.4
107	A	14	No	No	No	No	No	No	No	No	No	No	No	No	No	No	No	No	No	No	No	No	No	No	No	No	No	No	No	No	No	No	No	No	No	Yes	No	Yes	100	80	Yes	Sinus rhythm	Right	166	Yes	No	0.45	137	9.3
108	A	8	No	No	Yes	No	No	Yes	Yes	Yes	No	No	No	No	No	No	No	No	No	Yes	No	No	No	No	No	Yes	No	No	No	No	Yes	Yes	Yes	No	Yes	No	Yes	Yes	120	58	Yes	Atrial fibrillation	No	89	Yes	No	1.13	140	9.4
109	A	7	No	No	Yes	No	No	No	Yes	No	Yes	No	No	No	No	Yes	No	Yes	Yes	No	No	No	No	No	No	No	Yes	No	No	Yes	Yes	No	Yes	Yes	No	Yes	Yes	Yes	150	112	Yes	Sinus rhythm	No	101	Yes	No	0.96	144	11.2
110	B	13	No	No	No	No	No	No	Yes	No	No	No	No	No	No	Yes	Yes	No	No	Yes	No	No	No	No	No	Yes	No	No	No	Yes	No	No	Yes	Yes	No	No	No	Yes	150	121	Yes	Atrial fibrillation	No	100	Yes	No	1.6	145	15.4
111	A	3	No	No	No	No	No	No	No	No	No	No	Yes	No	No	No	No	No	No	No	No	No	No	No	No	No	No	No	No	No	No	No	No	Yes	No	No	No	Yes	180	48	Yes	Sinus rhythm	No	85	Yes	No	1.34	144	10.7
112	A	4	No	No	No	No	No	Yes	Yes	No	No	No	No	No	No	Yes	No	No	No	No	No	No	No	No	No	No	No	No	No	Yes	No	No	No	No	No	No	No	Yes	175	66	Yes	Pacemaker rhythm	No	182	Yes	No	0.99	145	11
113	C	14	No	No	No	No	No	No	No	No	No	No	No	No	No	No	Yes	No	No	No	No	No	No	No	No	No	No	No	No	Yes	No	Yes	No	No	Yes	No	Yes	Yes	120	85	Yes	Sinus rhythm	No	72	Yes	No	0.6	127	14.6
114	A	10	No	Yes	No	No	No	Yes	No	No	No	No	No	No	No	No	No	No	Yes	No	No	No	No	No	No	No	No	No	No	No	No	No	No	No	No	No	No	Yes	140	45	Yes	Sinus rhythm	Right	153	Yes	No	0.96	137	8.8
115	A	6	No	No	No	No	No	No	Yes	Yes	Yes	No	No	No	No	No	Yes	No	Yes	No	No	No	No	No	No	No	No	No	Yes	Yes	Yes	Yes	No	No	Yes	No	No	Yes	180	62	Yes	Sinus rhythm	No	113	Yes	No	1.48	145	13.2
116	C	5	No	No	No	No	No	Yes	Yes	No	Yes	No	No	No	No	No	No	No	Yes	Yes	No	No	No	No	No	Yes	No	No	Yes	Yes	No	Yes	Yes	Yes	No	No	No	Yes	190	85	Yes	Sinus rhythm	Left	141	Yes	No	1.42	133	13.2
117	A	1	No	No	No	No	No	No	No	No	No	No	No	No	No	No	No	No	No	No	No	No	No	No	No	No	No	No	No	Yes	Yes	Yes	No	No	No	No	No	Yes	180	86	Yes	Atrial fibrillation	No	87	Yes	No	1.22	138	10.8
118	A	1	No	No	No	No	No	No	No	No	No	No	No	No	No	No	No	No	No	No	No	No	No	No	No	No	No	No	No	No	No	No	No	No	No	No	No	Yes	160	165	Yes	Atrial fibrillation	No	84	Yes	No	0.66	140	10.6
119	A	1	No	No	No	No	No	No	No	No	No	No	No	No	No	No	No	No	No	No	No	No	No	No	No	No	No	Yes	Yes	No	No	No	Yes	No	No	Yes	No	Yes	160	100	Yes	Sinus rhythm	No	108	Yes	No	1.36	123	9.6
120	A	7	No	No	Yes	No	No	No	No	No	No	No	No	No	No	No	Yes	No	No	No	No	No	No	No	No	No	Yes	No	No	Yes	No	Yes	Yes	No	No	No	Yes	Yes	115	84	Yes	Sinus rhythm	Right	156	Yes	No	1.21	143	10
121	C	6	No	No	No	No	No	No	Yes	No	No	No	No	No	No	No	No	No	Yes	No	No	No	No	No	No	No	No	No	Yes	Yes	No	No	Yes	No	Yes	No	Yes	Yes	160	92	Yes	Sinus rhythm	Right	143	Yes	No	1.21	130	13.9
122	A	5	No	No	No	No	No	No	Yes	No	No	No	No	No	No	Yes	No	No	No	Yes	No	No	No	No	No	Yes	No	Yes	No	No	No	No	Yes	No	Yes	No	No	Yes	140	90	Yes	Atrial fibrillation	No	118	Yes	No	2.01	137	10.7
123	A	12	No	No	No	No	No	No	Yes	No	No	No	No	No	No	Yes	Yes	No	No	No	No	No	No	No	No	No	No	Yes	No	Yes	No	No	No	Yes	No	No	No	Yes	130	75	Yes	Atrial fibrillation	No	81	Yes	No	0.67	144	12.4
124	A	11	No	No	No	No	No	No	No	No	No	No	No	No	No	No	No	No	No	No	No	No	No	No	No	No	No	No	No	No	No	No	Yes	No	No	No	No	Yes	80	98	Yes	Atrial fibrillation	No	94	No	No	1.03	136	15.4
125	A	8	No	No	No	No	No	No	No	No	No	No	No	No	No	No	No	No	No	No	No	No	No	No	No	No	No	No	No	Yes	No	No	No	No	No	No	No	Yes	145	164	No	Atrial fibrillation	Right	159	Yes	No	1.21	138	11.5
126	A	7	No	No	No	No	No	Yes	No	No	Yes	No	No	No	No	No	No	No	No	Yes	No	No	No	No	No	Yes	No	No	No	Yes	No	No	Yes	Yes	Yes	No	No	Yes	120	69	Yes	Sinus rhythm	No	98	Yes	No	1.91	137	10.7
127	A	6	No	No	No	No	No	Yes	No	No	No	No	No	No	No	No	Yes	No	No	Yes	No	No	No	No	No	Yes	No	No	No	No	No	Yes	Yes	Yes	No	No	No	Yes	140	80	Yes	Sinus rhythm	No	77	Yes	No	1.39	138	7.7
128	B	3	No	No	No	No	No	No	No	No	No	No	No	No	No	No	No	No	No	No	No	No	No	No	No	No	No	No	No	Yes	No	No	No	Yes	Yes	No	No	Yes	140	52	Yes	Atrial fibrillation	No	94	No	No	0.85	143	15.1
129	A	16	No	Yes	No	No	No	No	No	No	No	No	No	No	No	No	No	No	No	No	No	No	No	No	No	No	No	Yes	No	No	No	No	Yes	Yes	No	Yes	No	Yes	120	100	Yes	Sinus rhythm	No	78	Yes	No	0.94	136	8.6
130	B	12	No	No	No	No	No	No	No	No	No	No	No	Yes	No	No	No	No	No	Yes	No	No	No	No	No	No	No	No	No	No	No	No	No	No	No	No	No	Yes	110	115	Yes	Sinus rhythm	No	93	Yes	No	1.29	140	12.4
131	A	9	No	No	No	No	No	No	No	No	No	No	No	No	No	No	No	No	No	No	No	No	No	No	No	No	No	Yes	No	Yes	No	Yes	No	Yes	No	No	No	Yes	150	140	Yes	Sinus rhythm	No	82	Yes	No	0.77	146	14.3
132	A	4	Yes	No	Yes	Yes	No	No	Yes	Yes	Yes	No	No	No	No	No	No	Yes	No	No	No	No	Yes	No	No	Yes	Yes	Yes	No	Yes	Yes	Yes	Yes	Yes	Yes	No	No	Yes	120	85	Yes	Sinus rhythm	No	117	Yes	No	0.97	143	10.9
133	A	4	No	Yes	No	No	No	No	Yes	No	Yes	No	No	No	No	Yes	No	No	Yes	Yes	No	No	No	No	No	Yes	No	No	No	No	No	No	No	No	No	Yes	No	Yes	120	65	Yes	Atrial fibrillation	No	106	Yes	No	2.07	145	12.1
134	A	2	No	No	No	No	No	No	No	No	No	No	No	No	No	No	No	Yes	No	Yes	No	No	No	No	No	No	No	Yes	No	Yes	No	Yes	Yes	No	No	Yes	No	Yes	116	105	Yes	Atrial fibrillation	Right	148	Yes	No	1.42	142	12
135	A	7	No	No	No	No	No	Yes	No	No	No	No	No	No	No	Yes	No	No	Yes	No	No	No	No	No	No	Yes	No	No	No	No	No	Yes	Yes	No	No	Yes	No	Yes	150	85	Yes	Atrial fibrillation	No	106	Yes	No	0.87	126	8.2
136	A	7	No	No	No	No	No	No	Yes	No	Yes	No	No	No	No	No	Yes	Yes	No	No	No	No	No	No	No	No	No	No	No	Yes	No	Yes	No	No	No	No	No	Yes	140	85	Yes	Sinus rhythm	Right	169	Yes	No	1.24	132	14.1
137	A	1	No	No	No	No	No	No	No	Yes	No	No	No	No	No	Yes	No	No	No	No	No	No	No	No	No	No	No	Yes	No	Yes	Yes	Yes	Yes	Yes	No	Yes	No	Yes	80	126	Yes	Atrial fibrillation	No	94	No	No	1.73	145	7.9
138	C	5	No	No	No	No	No	No	Yes	No	Yes	No	No	No	No	Yes	Yes	No	No	No	No	No	No	No	No	No	No	No	No	Yes	Yes	Yes	Yes	Yes	No	No	No	Yes	130	82	Yes	Atrial fibrillation	No	120	Yes	No	1	139	10.9
139	A	6	No	No	No	No	No	Yes	Yes	No	No	No	No	No	No	Yes	No	No	Yes	Yes	No	No	No	No	No	Yes	No	No	Yes	Yes	No	Yes	Yes	No	No	No	No	Yes	120	70	Yes	Pacemaker rhythm	No	166	Yes	No	1.09	139	8.7
140	A	4	No	No	No	No	No	No	No	No	Yes	No	Yes	No	No	No	No	No	No	No	No	No	No	No	No	No	No	No	No	Yes	Yes	Yes	Yes	No	Yes	No	No	Yes	220	110	Yes	Atrial fibrillation	Right	145	Yes	No	1.12	141	10.3
141	C	8	No	Yes	No	No	No	Yes	Yes	No	No	No	No	No	No	No	No	No	Yes	No	No	No	No	No	No	No	No	No	Yes	Yes	No	No	Yes	No	Yes	No	No	Yes	140	98	Yes	Sinus rhythm	No	80	Yes	No	1.15	138	10.3
142	A	7	No	No	No	No	Yes	Yes	Yes	No	Yes	No	No	No	No	Yes	No	No	Yes	No	No	No	No	No	No	Yes	No	Yes	Yes	Yes	No	No	Yes	No	Yes	No	Yes	Yes	180	113	Yes	Atrial fibrillation	Right	137	Yes	No	1.38	141	10.7
143	C	7	No	No	No	No	No	No	No	No	No	No	No	No	No	No	No	No	No	No	No	No	No	No	No	No	No	No	Yes	Yes	No	Yes	No	No	No	No	No	Yes	130	120	Yes	Atrial fibrillation	No	81	Yes	No	0.66	141	13.3
144	A	2	No	No	No	No	No	No	Yes	No	Yes	No	No	No	Yes	No	Yes	No	No	No	No	No	No	No	No	Yes	No	No	No	Yes	No	No	No	Yes	Yes	Yes	No	Yes	90	125	Yes		Left	153	No	No	0.94	155	15.6
145	A	8	No	Yes	No	No	No	Yes	No	No	No	No	No	No	No	Yes	No	No	No	No	No	No	No	No	No	No	No	Yes	No	Yes	No	No	No	No	No	No	No	Yes	130	120	Yes	Atrial fibrillation	No	81	No	No	1.1	132	11.8
146	A	8	No	No	No	No	No	Yes	No	No	No	No	No	No	Yes	No	No	No	No	No	No	No	No	No	No	No	No	No	No	No	No	Yes	No	No	No	No	Yes	Yes	120	100	Yes	Sinus rhythm	No	94	Yes	No	1.17	138	12.5
147	A	7	No	No	Yes	No	No	No	No	No	Yes	No	No	No	No	No	Yes	No	No	No	No	No	No	No	No	No	Yes	No	No	No	No	Yes	Yes	No	No	Yes	No	Yes	240	98	Yes	Sinus rhythm	No	85	Yes	Yes	1.14	135	11.3
148	A	6	No	No	No	No	No	Yes	Yes	No	Yes	No	No	Yes	No	No	No	No	No	No	No	No	No	No	No	No	No	Yes	Yes	No	No	Yes	Yes	No	No	No	No	Yes	120	75	No	Sinus rhythm	No	118	Yes	No	1.03	143	11.5
149	C	9	No	No	No	No	No	No	No	No	No	No	No	No	Yes	No	No	No	No	No	No	No	No	No	No	No	No	No	No	No	No	No	Yes	No	No	No	No	Yes	145	61	Yes	Pacemaker rhythm	No	171	Yes	No	0.88	143	10.4
150	C	8	No	No	No	No	No	Yes	No	No	No	No	No	No	No	No	No	No	Yes	No	Yes	No	No	No	No	No	No	No	Yes	Yes	No	No	Yes	No	No	No	No	Yes	120	85	Yes	Sinus rhythm	No	97	Yes	No	1.44	142	10.8
151	A	8	No	Yes	No	No	No	Yes	Yes	No	No	No	No	No	No	Yes	No	No	No	No	No	No	No	No	No	Yes	No	Yes	Yes	Yes	Yes	No	Yes	No	No	No	Yes	Yes	160	76	Yes	Sinus rhythm	No	95	Yes	No	1.08	138	10.9
152	C	7	Yes	Yes	Yes	No	No	No	Yes	Yes	Yes	No	No	No	No	No	No	Yes	No	Yes	No	No	No	No	Yes	No	Yes	No	No	No	No	No	No	No	No	No	No	Yes	150	80	Yes	Sinus rhythm	Right	140	Yes	No	5.28	139	11.4
153	A	6	No	No	No	No	No	No	No	Yes	Yes	No	No	No	No	Yes	No	Yes	No	Yes	No	No	No	No	No	Yes	No	Yes	No	Yes	Yes	Yes	Yes	Yes	No	No	No	Yes	140	61	Yes	Pacemaker rhythm	No	213	Yes	No	1.55	141	14.1
154	A	5	No	No	No	No	No	No	No	No	No	No	No	No	No	No	No	No	No	No	No	No	No	No	No	No	No	No	No	Yes	No	Yes	Yes	Yes	No	No	Yes	Yes	100	88	Yes	Atrial fibrillation	No	96	Yes	No	2	143	14
155	C	4	No	No	Yes	No	No	Yes	Yes	No	No	No	No	No	No	No	Yes	No	No	Yes	No	No	No	No	No	Yes	Yes	Yes	No	Yes	Yes	Yes	Yes	No	Yes	No	No	Yes	150	87	Yes	Sinus rhythm	No	88	Yes	No	1.62	137	10
156	A	1	No	No	Yes	No	No	No	Yes	No	No	No	No	No	No	No	No	No	No	Yes	No	No	No	No	No	No	Yes	Yes	No	No	No	Yes	No	No	No	No	No	Yes	130	82	Yes	Sinus rhythm	Left	136	Yes	No	1.63	135	10.6
157	B	26	Yes	No	No	No	No	No	No	No	No	No	No	No	No	No	No	No	No	No	No	No	No	No	No	No	No	No	No	No	Yes	No	No	No	No	No	No	Yes	120	100	Yes	Sinus rhythm	No	112	Yes	Yes	1.74	135	13.2
158	A	14	Yes	No	No	Yes	No	Yes	Yes	Yes	No	No	No	No	No	No	No	No	No	Yes	No	No	Yes	No	No	No	No	Yes	No	No	Yes	Yes	Yes	Yes	Yes	No	Yes	Yes	200	108	Yes	Sinus rhythm	No	106	Yes	No	2.21	142	6.4
159	A	3	Yes	No	No	No	No	No	No	No	No	No	No	No	No	No	No	No	No	No	No	No	No	No	No	No	No	No	Yes	No	No	No	No	No	No	No	No	Yes	110	130	Yes	Atrial fibrillation	No	89	Yes	No	0.67	145	14.4
160	A	28	No	No	No	No	No	No	No	Yes	Yes	No	No	Yes	No	Yes	No	No	Yes	Yes	No	No	No	No	No	Yes	No	Yes	No	No	Yes	Yes	Yes	Yes	No	No	Yes	Yes	105	80	Yes	Sinus rhythm	Left	156	Yes	No	1.66	136	9.9
161	C	18	Yes	No	No	Yes	No	No	Yes	Yes	No	No	No	No	No	No	No	No	Yes	No	No	No	Yes	No	No	Yes	No	No	Yes	Yes	Yes	Yes	Yes	Yes	No	No	Yes	Yes	120	86	Yes	Sinus rhythm	No	112	Yes	Yes	1.05	139	12.9
162	A	16	No	No	Yes	No	No	No	No	Yes	Yes	No	No	No	No	Yes	No	No	No	No	No	No	Yes	No	No	No	Yes	Yes	No	Yes	No	Yes	No	No	No	No	No	Yes	70	75	No	Sinus rhythm	No	108	No	No	1.23	137	10.6
163	A	7	No	No	No	No	No	No	No	No	Yes	No	No	No	No	No	No	No	No	No	No	No	No	No	No	No	No	No	No	No	No	No	No	No	No	No	No	Yes	130	70	Yes	Atrial fibrillation	No	91	Yes	No	0.86	140	10.4
164	A	5	No	Yes	No	No	No	No	No	No	No	No	No	No	No	No	No	No	No	Yes	Yes	No	No	No	No	No	Yes	Yes	No	Yes	No	No	Yes	Yes	Yes	No	No	Yes	130	91	No	Sinus rhythm	No	90	No	No	3.83	144	10.5
165	C	5	Yes	No	No	No	No	No	Yes	No	No	No	No	No	No	No	Yes	Yes	Yes	No	No	No	No	No	No	No	No	No	Yes	Yes	No	No	Yes	No	Yes	No	No	Yes	140	120	Yes	Sinus rhythm	Left	164	Yes	No	1.06	133	13.7
166	A	2	No	No	No	No	No	No	No	No	No	No	No	No	No	No	No	No	No	No	No	No	No	No	No	No	No	No	Yes	Yes	No	Yes	No	No	No	Yes	No	Yes	140	94	Yes	Sinus rhythm	No	86	Yes	No	5.96	134	9.8
167	A	14	No	No	No	No	No	No	No	No	No	No	No	No	No	Yes	No	No	Yes	No	No	No	No	No	No	No	No	Yes	No	No	No	Yes	Yes	No	No	No	No	Yes	110	87	Yes	Atrial fibrillation	No	97	Yes	No	0.66	144	13
168	B	11	No	No	No	No	No	No	No	No	Yes	No	No	No	No	No	No	No	No	No	No	No	No	No	No	No	No	No	Yes	No	No	No	No	No	No	No	No	Yes	120	80	Yes	Sinus rhythm	No	124	Yes	No	0.96	138	13.4
169	C	7	No	No	No	No	No	No	Yes	No	No	No	No	No	No	Yes	No	No	No	Yes	No	No	No	No	No	Yes	No	No	No	Yes	No	Yes	Yes	No	No	No	No	Yes	80	75	Yes	Atrial fibrillation	No	96	Yes	No	1.87	144	13.5
170	A	5	No	No	No	No	No	No	No	Yes	No	No	No	No	No	No	No	Yes	No	No	No	No	No	No	Yes	No	No	Yes	No	Yes	No	Yes	No	Yes	Yes	No	No	Yes	190	90	Yes	Atrial fibrillation	No	114	Yes	No	1.78	134	11.8
171	A	5	No	No	No	No	No	No	No	No	No	No	No	No	No	No	No	No	No	No	No	No	No	No	No	No	No	No	No	Yes	No	Yes	No	Yes	Yes	No	No	Yes	200	100	Yes	Atrial fibrillation	No	99	Yes	No	1.23	138	11.4
172	C	4	No	No	No	No	No	No	No	No	No	No	No	No	No	Yes	Yes	Yes	No	No	No	No	No	No	No	No	No	No	No	No	No	No	Yes	No	No	Yes	No	Yes	130	76	Yes	Atrial fibrillation	No	117	Yes	No	0.49	127	12.3
173	A	4	No	No	No	No	No	Yes	No	No	No	No	No	No	No	No	No	No	No	No	No	No	No	No	No	No	No	No	No	No	No	Yes	No	No	No	Yes	No	Yes	150	100	No	Atrial fibrillation	No	94	Yes	No	1.43	136	8.7
174	C	11	No	No	Yes	Yes	No	No	Yes	Yes	Yes	No	No	No	No	Yes	No	No	No	Yes	No	Yes	No	No	No	Yes	Yes	No	No	Yes	Yes	Yes	Yes	Yes	No	No	Yes	Yes	100	64	Yes	Pacemaker rhythm	No	147	Yes	No	3.25	138	10.4
175	A	9	No	No	No	No	No	No	No	No	No	No	No	No	No	No	No	No	No	No	No	No	No	No	No	No	No	No	Yes	Yes	Yes	No	No	Yes	No	No	No	Yes	120	84	Yes	Atrial fibrillation	Right	136	Yes	No	0.84	127	15.7
176	A	4	No	No	No	No	No	No	No	No	No	No	No	No	No	No	No	No	No	No	No	No	No	No	No	No	No	No	No	Yes	No	No	Yes	No	No	No	Yes	Yes	140	66	Yes	Pacemaker rhythm	No	214	Yes	No	0.84	142	11.9
177	B	6	No	No	No	No	No	No	No	Yes	Yes	No	No	No	No	No	Yes	No	Yes	No	No	Yes	No	No	No	Yes	No	No	Yes	Yes	Yes	Yes	Yes	No	Yes	No	No	No	120	87	Yes	Sinus rhythm	No	113	Yes	No	0.85	136	15.2
178	B	13	No	No	No	No	No	No	No	Yes	Yes	No	No	No	No	No	No	Yes	No	Yes	No	No	No	No	No	Yes	No	No	No	Yes	No	Yes	Yes	Yes	No	No	No	Yes	130	140	Yes	Atrial fibrillation	No	118	Yes	No	2.31	140	12.6
179	A	11	No	No	No	No	No	No	No	No	No	Yes	No	No	Yes	No	No	Yes	No	No	No	No	No	Yes	No	No	No	No	No	Yes	No	No	Yes	No	No	No	No	Yes	140	139	Yes	Atrial fibrillation	No	91	Yes	No	0.93	145	11.6
180	A	8	No	No	No	No	No	No	No	No	No	No	Yes	No	No	No	No	No	No	No	No	No	No	No	No	No	No	No	No	Yes	No	Yes	No	No	No	Yes	No	Yes	170	120	Yes	Atrial fibrillation	No	81	Yes	No	1.72	137	11
181	A	6	No	No	No	No	No	No	Yes	No	Yes	No	No	No	No	Yes	No	No	Yes	No	No	No	No	No	No	Yes	No	No	No	No	No	No	No	No	No	No	No	Yes	140	109	Yes	Atrial fibrillation	Left	160	Yes	No	0.95	143	14.4
182	C	5	No	No	No	No	No	No	No	Yes	No	No	No	No	No	No	No	No	No	No	No	No	No	No	No	No	No	Yes	No	Yes	No	Yes	No	Yes	No	No	No	Yes	130	130	Yes	Atrial fibrillation	No	74	Yes	No	1.1	140	15.2
183	A	1	No	No	Yes	No	No	Yes	Yes	Yes	Yes	No	No	No	No	No	Yes	No	Yes	No	No	No	Yes	No	No	Yes	No	No	No	No	No	No	Yes	No	No	Yes	No	Yes	140	105	Yes	Sinus rhythm	Right	137	Yes	No	2.05	125	9.5
184	C	15	Yes	No	No	Yes	Yes	No	Yes	Yes	Yes	No	No	No	No	No	Yes	No	No	Yes	No	No	No	No	No	Yes	No	Yes	No	Yes	Yes	Yes	Yes	No	Yes	No	No	Yes	150	125	Yes	Atrial fibrillation	No	112	Yes	No	1.75	139	14.1
185	A	12	No	No	Yes	No	No	No	Yes	Yes	Yes	No	No	No	No	No	No	No	No	Yes	No	Yes	No	No	No	Yes	Yes	Yes	No	No	Yes	Yes	Yes	Yes	Yes	No	No	Yes	160	77	Yes	Sinus rhythm	No	87	Yes	No	2.81	145	11
186	C	12	No	No	No	No	No	No	No	No	No	No	No	No	No	No	No	No	No	No	No	No	No	No	No	No	Yes	No	No	Yes	No	No	No	Yes	No	No	No	Yes	190	64	Yes	Sinus rhythm	No	116	Yes	No	0.86	138	12.4
187	A	8	No	No	Yes	No	Yes	No	Yes	No	No	No	No	No	No	No	No	No	Yes	Yes	No	No	No	No	No	Yes	Yes	No	No	Yes	No	Yes	Yes	No	No	No	Yes	Yes	140	104	Yes	Sinus rhythm	Right	137	Yes	No	0.98	140	11.5
188	A	7	No	Yes	No	No	No	No	No	Yes	No	No	No	No	Yes	No	No	No	No	No	No	No	No	No	No	No	No	Yes	No	No	No	Yes	No	No	No	No	No	Yes	110	100	Yes	Pacemaker rhythm	No	211	Yes	No	0.94	137	13.6
189	A	5	No	No	No	No	No	No	No	No	No	No	No	No	No	No	No	No	No	Yes	No	No	No	No	No	No	No	Yes	No	Yes	Yes	Yes	No	Yes	No	No	No	Yes	160	65	No	Sinus rhythm	No	88	No	No	1.32	141	12.3
190	C	4	No	No	Yes	No	No	Yes	Yes	No	Yes	No	No	No	No	Yes	No	No	Yes	No	No	No	No	No	No	Yes	No	Yes	No	Yes	Yes	No	Yes	Yes	No	No	No	Yes	175	75	Yes	Atrial fibrillation	No	92	Yes	No	1.14	141	14
191	A	3	No	No	No	No	No	No	No	Yes	Yes	No	No	No	No	No	No	No	No	Yes	No	No	No	No	No	Yes	No	No	No	Yes	No	Yes	No	No	No	Yes	No	Yes	160	75	Yes	Atrial fibrillation	No	84	Yes	No	2.46	136	10.6
192	A	18	No	Yes	No	No	Yes	No	No	No	No	No	No	No	No	No	No	No	No	No	No	No	No	No	No	No	No	No	No	No	No	No	No	No	No	No	No	Yes	140	111	No	Sinus rhythm	No	87	Yes	No	1.02	141	12.9
193	B	12	Yes	No	Yes	No	No	No	Yes	Yes	No	No	No	No	Yes	Yes	No	No	No	No	No	No	No	No	No	Yes	Yes	Yes	Yes	No	No	No	Yes	Yes	No	No	Yes	Yes	190	76	Yes	Atrial fibrillation	No	132	Yes	No	1.45	141	12.3
194	A	5	No	No	No	No	No	Yes	Yes	No	Yes	No	No	No	No	No	No	No	No	No	No	No	No	No	No	Yes	No	No	No	Yes	No	No	Yes	No	No	No	No	Yes	185	67	Yes	Sinus rhythm	Left	150	Yes	No	0.9	141	10.7
195	C	5	No	No	No	Yes	No	No	Yes	No	No	No	No	No	No	Yes	No	No	No	No	No	No	No	No	No	Yes	No	No	No	No	No	No	No	No	No	No	No	Yes	150	95	Yes	Atrial fibrillation	No	90	Yes	No	0.56	138	11.7
196	A	11	No	No	No	No	No	No	No	No	No	No	No	No	No	No	No	No	No	No	No	No	No	No	No	No	No	No	No	No	No	No	No	No	No	No	No	Yes	110	75	Yes	Sinus rhythm	No	93	Yes	No	1.25	136	10.1
197	A	11	No	No	No	No	No	No	No	No	No	No	No	No	No	No	No	No	No	Yes	No	No	No	No	No	No	No	Yes	No	Yes	No	No	No	No	No	No	No	Yes	140	90	Yes	Sinus rhythm	No	138	Yes	No	1.6	138	12.9
198	A	10	No	No	No	No	No	No	No	No	No	No	No	No	No	No	No	No	No	No	No	No	No	No	No	No	No	No	No	Yes	No	No	No	No	No	No	No	Yes	120	100	No	Atrial fibrillation	No	83	No	No	1.19	145	12.6
199	A	8	No	No	No	No	No	No	No	No	Yes	No	No	No	No	No	No	No	No	No	No	No	No	No	No	No	No	No	No	Yes	No	No	Yes	Yes	Yes	No	No	Yes	180	60	Yes	Sinus rhythm	No	96	Yes	No	0.79	124	10.7
200	A	8	No	No	No	No	No	Yes	No	No	No	No	No	No	No	No	No	No	No	No	No	No	No	No	No	No	No	No	No	Yes	No	No	Yes	Yes	No	No	Yes	Yes	140	65	Yes	Sinus rhythm	Right	137	Yes	No	1.28	148	7.3
201	A	7	No	No	Yes	No	No	No	Yes	No	Yes	No	No	No	No	Yes	No	No	Yes	Yes	No	No	No	No	No	Yes	Yes	No	No	No	No	Yes	Yes	No	No	No	No	Yes	160	62	Yes	Sinus rhythm	Right	156	Yes	No	2.29	137	9.5
202	A	6	No	No	No	No	No	No	No	No	No	No	No	No	No	Yes	No	No	Yes	No	No	No	No	No	No	No	No	No	No	Yes	No	No	No	No	No	No	No	Yes	150	85	Yes	Atrial fibrillation	No	87	Yes	No	0.76	145	9.1
203	A	5	No	No	No	No	No	No	No	No	No	No	No	No	No	No	No	No	No	No	No	No	No	No	No	No	No	No	No	No	No	Yes	No	Yes	No	No	No	Yes	200	85	Yes	Atrial fibrillation	No	97	Yes	No	0.72	142	13.3
204	A	2	Yes	No	No	No	No	No	Yes	No	No	No	No	No	No	No	No	No	No	No	No	No	No	Yes	No	No	No	Yes	No	Yes	No	Yes	Yes	Yes	No	No	No	Yes	130	81	Yes	Sinus rhythm	No	119	Yes	No	2.02	118	8.5
205	A	1	No	No	No	Yes	No	No	Yes	No	Yes	No	No	No	No	Yes	No	Yes	Yes	No	No	No	No	No	Yes	No	No	No	No	Yes	Yes	No	No	Yes	No	No	No	Yes	140	69	Yes	Pacemaker rhythm	No	223	Yes	No	0.91	144	12.4
206	A	8	No	No	No	No	No	No	No	No	No	No	No	No	No	No	Yes	No	No	No	No	No	No	No	No	No	Yes	Yes	No	No	No	No	No	No	No	Yes	No	Yes	140	68	Yes	Sinus rhythm	Left	150	Yes	No	1.07	141	15.4
207	A	6	No	No	No	No	No	No	No	No	Yes	No	No	No	No	No	No	No	No	No	Yes	No	No	No	No	Yes	No	No	No	No	No	No	Yes	Yes	No	No	No	Yes	140	74	Yes	Sinus rhythm	No	85	Yes	No	0.64	138	12.5
208	A	4	No	No	No	No	No	No	Yes	No	Yes	No	No	No	No	No	No	Yes	No	No	No	No	No	No	No	Yes	No	Yes	No	Yes	Yes	No	Yes	No	No	No	No	Yes	160	110	Yes	Sinus rhythm	Left	175	Yes	Yes	1.12	140	10.5
209	A	4	No	No	No	No	No	No	No	Yes	No	No	No	No	No	No	No	Yes	No	No	No	No	No	No	No	No	No	No	No	No	No	No	No	No	No	Yes	No	Yes	160	100	No	Atrial fibrillation	No	77	Yes	Yes	1.08	139	9.6
210	A	3	Yes	No	Yes	No	No	No	Yes	No	Yes	No	No	Yes	Yes	No	No	No	No	Yes	No	No	No	No	No	No	Yes	No	No	Yes	No	Yes	Yes	Yes	No	No	Yes	Yes	110	62	No	Sinus rhythm	Left	203	No	No	1.91	140	14.9
211	C	16	No	No	No	No	Yes	Yes	No	Yes	Yes	No	No	No	No	Yes	Yes	Yes	No	No	No	No	No	No	No	Yes	No	No	No	No	No	No	No	No	No	Yes	No	Yes	120	65	Yes	Pacemaker rhythm	No	170	Yes	No	1.22	139	9.1
212	C	8	No	Yes	Yes	No	No	Yes	No	Yes	Yes	No	No	No	No	Yes	No	No	Yes	Yes	No	No	No	No	No	No	Yes	No	Yes	Yes	No	Yes	Yes	No	Yes	No	No	Yes	175	105	Yes	Atrial fibrillation	Right	141	Yes	No	1.49	134	9
213	A	14	No	No	No	No	No	Yes	No	No	No	No	No	No	No	Yes	Yes	No	No	Yes	No	No	No	No	No	No	No	No	No	Yes	No	Yes	Yes	Yes	Yes	No	Yes	Yes	85	67	Yes	Sinus rhythm	No	92	Yes	No	7.05	139	9.9
214	C	11	No	No	No	No	No	No	Yes	No	No	No	No	No	No	Yes	No	No	No	No	No	No	No	No	No	Yes	No	Yes	No	Yes	No	Yes	Yes	Yes	Yes	No	No	Yes	125	60	Yes	Atrial fibrillation	No	106	Yes	No	1.05	142	12
215	A	5	No	No	No	No	No	No	No	No	No	No	No	No	No	No	No	No	No	No	No	No	No	No	No	No	No	Yes	No	Yes	No	No	No	Yes	Yes	No	No	Yes	120	120	No	Atrial fibrillation	No	87	Yes	No	0.83	135	13.9
216	A	3	No	No	No	No	No	No	No	Yes	Yes	No	No	No	No	Yes	No	Yes	No	No	No	No	No	No	No	Yes	No	No	No	Yes	No	No	No	No	No	Yes	No	Yes	140	88	No	Atrial fibrillation	No	86	No	No	0.84	131	11.8
217	A	25	No	No	Yes	No	No	Yes	Yes	No	Yes	No	No	No	No	Yes	No	No	No	Yes	No	No	No	No	No	Yes	Yes	Yes	No	No	No	Yes	Yes	Yes	No	No	No	Yes	180	79	Yes	Atrial fibrillation	Left	130	Yes	No	3.06	145	11.2
218	B	4	No	No	No	No	No	No	Yes	No	No	No	No	Yes	Yes	Yes	No	Yes	Yes	Yes	No	No	No	No	No	Yes	No	Yes	No	Yes	Yes	No	Yes	Yes	Yes	No	No	No	180	78	No	Pacemaker rhythm	No	170	Yes	No	2.26	139	13.2
219	A	13	No	No	No	No	No	No	No	No	No	No	No	No	No	No	No	No	No	No	No	No	No	No	No	No	No	Yes	Yes	No	No	No	Yes	Yes	No	No	No	Yes	110	78	No	Atrial fibrillation	No	86	No	No	0.89	138	7.6
220	A	8	No	No	No	No	No	No	No	No	No	No	No	No	No	No	No	No	No	No	No	No	No	No	No	No	No	No	No	No	No	No	No	No	No	No	No	Yes	140	114	Yes	Atrial fibrillation	No	88	Yes	No	0.97	141	14.3
221	A	6	No	Yes	No	No	No	Yes	Yes	No	Yes	No	No	No	No	No	No	No	Yes	No	No	No	No	No	No	No	No	No	Yes	No	No	Yes	Yes	Yes	No	No	Yes	Yes	160	85	Yes	Atrial fibrillation	No	118	Yes	No	1.06	145	10.2
222	A	5	No	No	No	No	No	No	No	No	No	No	No	No	No	No	No	No	No	No	No	No	No	No	No	No	No	No	No	Yes	No	No	Yes	No	No	No	No	Yes	140	66	Yes	Sinus rhythm	No	88	Yes	No	1.07	135	10.1
223	A	5	Yes	No	No	No	No	No	No	No	No	No	No	No	No	No	No	No	No	No	No	No	No	No	No	No	No	No	No	Yes	No	Yes	No	Yes	No	No	No	Yes	120	90	Yes	Sinus rhythm	Left	186	Yes	No	0.94	137	15.9
224	A	28	No	No	No	No	No	No	No	No	No	No	No	No	No	No	Yes	No	No	No	No	No	No	No	No	No	No	Yes	Yes	Yes	Yes	Yes	Yes	Yes	Yes	No	Yes	Yes	200	150	Yes	Atrial fibrillation	No	106	Yes	No	0.81	138	13.6
225	A	16	No	Yes	Yes	No	No	No	Yes	No	No	No	No	No	No	No	No	No	Yes	Yes	No	No	No	No	No	No	Yes	Yes	Yes	Yes	Yes	No	Yes	Yes	Yes	Yes	No	Yes	200	75	Yes	Sinus rhythm	Right	130	Yes	Yes	2.29	142	12.9
226	A	16	No	No	No	No	No	No	No	No	No	No	No	No	No	No	No	No	No	No	No	No	No	No	No	Yes	No	No	Yes	No	No	Yes	Yes	No	Yes	No	Yes	Yes	150	74	Yes	Sinus rhythm	No	97	Yes	No	0.68	123	11.4
227	B	9	No	No	No	No	No	No	No	No	No	No	No	Yes	No	No	No	No	Yes	No	No	No	No	No	No	Yes	No	No	Yes	No	No	No	No	No	No	No	No	Yes	140	130	Yes	Sinus rhythm	No	89	Yes	No	0.54	137	12.8
228	C	6	No	No	Yes	No	No	No	Yes	No	No	No	No	Yes	No	Yes	Yes	No	Yes	Yes	No	No	No	No	No	Yes	Yes	No	Yes	No	Yes	No	Yes	Yes	No	No	No	Yes	140	78	Yes	Atrial fibrillation	Left	170	Yes	No	1.25	134	13.3
229	A	4	No	No	No	No	No	No	Yes	No	Yes	Yes	No	Yes	No	No	No	No	No	Yes	No	No	No	No	No	Yes	No	No	No	No	Yes	Yes	Yes	Yes	No	No	Yes	Yes	140	140	Yes	Sinus rhythm	Left	144	Yes	No	2.15	146	11.3
230	A	3	No	No	No	No	No	No	No	No	No	No	No	No	No	No	No	No	No	No	No	No	No	No	No	No	No	No	No	No	Yes	Yes	No	No	No	No	No	Yes	130	80	No	Sinus rhythm	No	105	No	No	1.15	139	13.8
231	A	2	No	No	Yes	No	No	Yes	Yes	No	No	No	No	No	No	Yes	No	No	Yes	No	No	No	No	No	No	Yes	Yes	Yes	Yes	Yes	No	No	Yes	Yes	Yes	No	No	Yes	160	140	Yes	Atrial fibrillation	No	79	Yes	No	1.02	138	10.8
232	C	9	No	Yes	No	No	No	No	Yes	No	No	No	Yes	No	No	Yes	No	No	No	Yes	No	No	No	No	No	Yes	No	No	No	No	No	Yes	Yes	No	No	No	No	Yes	110	70	No	Atrial fibrillation	No	128	Yes	No	0.96	138	12.5
233	A	9	No	No	No	No	No	No	No	No	No	No	No	No	No	Yes	Yes	No	No	No	No	No	No	No	No	No	No	No	No	Yes	No	Yes	Yes	No	No	Yes	No	Yes	100	95	Yes	Atrial fibrillation	No	101	Yes	Yes	1.98	135	9.9
234	A	9	No	No	No	No	No	No	No	No	No	No	No	No	No	No	No	No	No	No	No	No	No	No	No	No	No	Yes	No	Yes	Yes	Yes	Yes	No	No	No	No	Yes	150	110	Yes	Atrial fibrillation	No	133	Yes	No	2.43	145	15.6
235	C	8	No	No	No	No	No	No	No	No	No	No	No	No	No	No	No	No	No	No	No	No	No	No	No	No	No	No	Yes	Yes	No	Yes	Yes	No	No	No	No	Yes	110	80	Yes	Pacemaker rhythm	No	197	Yes	No	1.02	135	10.8
236	A	7	No	No	No	No	No	No	No	No	No	No	No	No	No	No	No	No	No	No	No	No	No	No	No	Yes	No	No	No	No	No	No	Yes	No	No	No	No	Yes	150	85	Yes	Sinus rhythm	No	106	Yes	No	1.33	145	10.5
237	A	5	No	No	No	No	No	No	No	Yes	No	No	No	No	No	No	No	No	No	No	No	No	No	No	No	Yes	No	Yes	No	No	No	Yes	Yes	Yes	No	No	Yes	Yes	210	100	Yes	Atrial fibrillation	No	82	Yes	No	1.48	130	13.8
238	A	4	No	No	No	Yes	No	No	Yes	Yes	Yes	No	No	Yes	No	Yes	Yes	No	Yes	Yes	No	No	No	No	No	Yes	No	Yes	No	No	Yes	Yes	Yes	Yes	No	No	No	Yes	180	90	Yes	Atrial fibrillation	No	126	Yes	No	1.75	143	12.7
239	A	11	No	Yes	Yes	No	No	No	No	Yes	Yes	No	No	No	No	Yes	No	No	Yes	Yes	No	No	No	No	No	Yes	No	Yes	Yes	No	No	Yes	Yes	No	No	No	No	Yes	120	78	Yes	Atrial fibrillation	No	84	Yes	No	1.74	139	10
240	A	4	No	No	No	No	No	No	No	No	Yes	No	No	No	No	No	No	No	No	No	No	No	No	No	No	No	No	No	No	Yes	Yes	Yes	No	Yes	Yes	No	No	Yes	130	70	Yes	Atrial fibrillation	No	126	Yes	No	0.86	136	15.5
241	A	17	No	No	No	No	No	No	No	No	No	No	No	No	No	No	No	No	Yes	No	No	No	No	No	No	No	No	No	Yes	Yes	No	No	Yes	No	Yes	Yes	No	Yes	150	105	No	Sinus rhythm	No	85	Yes	No	1.48	138	10.6
242	A	3	No	No	No	No	No	No	No	Yes	Yes	No	No	Yes	Yes	Yes	No	No	No	No	No	No	Yes	No	No	No	No	No	No	Yes	No	Yes	No	Yes	No	No	No	No	110	77	No	Pacemaker rhythm	No	189	No	No	1.24	135	12.5
243	C	2	No	No	No	No	No	No	No	No	No	No	No	No	No	Yes	Yes	No	No	Yes	No	No	No	No	No	No	No	No	No	No	No	Yes	Yes	No	Yes	Yes	No	Yes	110	102	No	Atrial fibrillation	No	101	No	No	1.91	161	14.4
244	B	36	No	No	Yes	No	No	Yes	Yes	Yes	Yes	No	No	Yes	No	Yes	No	No	Yes	Yes	No	No	No	No	No	Yes	No	Yes	Yes	No	No	No	Yes	No	No	No	Yes	Yes	140	110	Yes	Atrial fibrillation	Right	181	Yes	Yes	1.25	144	10.4
245	A	28	No	Yes	No	No	No	No	No	No	No	No	No	No	No	No	No	No	No	No	No	No	No	No	No	No	No	No	No	Yes	No	No	Yes	No	No	No	Yes	No	110	80	Yes	Sinus rhythm	No	112	Yes	No	0.84	135	12
246	A	15	No	No	Yes	No	No	No	No	No	No	No	No	No	No	No	No	No	No	Yes	No	No	No	No	No	No	Yes	No	No	No	No	No	No	Yes	No	No	No	Yes	190	92	Yes	Atrial fibrillation	No	230	Yes	Yes	1.35	130	15.4
247	A	6	No	Yes	No	No	No	No	No	No	No	No	No	No	No	No	No	No	No	No	No	No	No	No	No	No	Yes	Yes	No	Yes	Yes	No	Yes	Yes	No	Yes	No	Yes	120	57	Yes	Sinus rhythm	No	125	Yes	No	0.79	139	10.6
248	A	13	No	No	No	No	No	No	No	No	Yes	No	No	No	No	Yes	Yes	No	No	No	No	No	No	No	No	No	No	No	No	No	No	Yes	No	No	No	No	No	Yes	130	75	Yes	Atrial fibrillation	No	98	Yes	No	1.83	136	12.7
249	A	12	No	No	No	No	No	No	No	No	No	No	No	No	No	No	No	No	No	No	No	No	No	No	No	No	No	Yes	No	No	No	No	No	No	No	No	No	Yes	200	75	Yes	Sinus rhythm	No	129	Yes	No	0.78	137	11.5
250	A	10	No	No	No	No	No	No	No	No	No	No	No	No	No	No	No	No	No	No	No	No	No	No	No	No	No	No	No	No	No	No	No	Yes	No	No	No	Yes	200	180	Yes	Atrial fibrillation	No	73	Yes	No	1.04	131	14.2
251	A	7	No	No	No	No	No	No	No	No	No	No	No	No	No	No	No	No	No	No	No	No	No	No	No	No	No	No	No	Yes	Yes	Yes	No	Yes	No	No	No	Yes	160	89	Yes	Sinus rhythm	Left	125	Yes	No	0.79	134	15
252	A	15	No	No	No	No	No	No	No	No	Yes	No	No	No	No	No	No	No	No	Yes	Yes	No	No	No	No	No	No	No	No	No	No	No	No	No	No	No	No	Yes	140	89	Yes	Atrial fibrillation	No	173	Yes	No	1.3	141	14.6
253	A	14	No	No	No	No	No	No	No	Yes	Yes	No	No	No	No	No	No	No	No	No	No	No	No	No	No	Yes	No	No	Yes	Yes	Yes	Yes	Yes	Yes	No	No	No	Yes	150	115	Yes	Sinus rhythm	No	109	Yes	No	0.72	135	11.5
254	A	14	No	No	No	No	No	No	No	No	No	No	No	No	No	No	No	No	No	No	Yes	No	No	No	No	No	No	Yes	No	Yes	No	No	Yes	Yes	Yes	No	No	Yes	140	100	Yes	Sinus rhythm	Right	135	Yes	No	1.1	144	12.1
255	A	10	No	Yes	No	No	No	No	No	No	Yes	No	No	No	No	No	No	No	No	No	No	No	No	No	No	No	Yes	No	No	Yes	Yes	No	Yes	Yes	No	No	Yes	Yes	140	81	Yes	Atrial fibrillation	No	96	No	No	0.79	142	13.9
256	A	9	No	No	No	No	No	No	Yes	Yes	Yes	No	No	No	No	No	No	No	No	No	No	No	No	No	No	No	No	No	No	Yes	No	Yes	No	No	No	No	Yes	Yes	140	69	Yes	Sinus rhythm	No	113	Yes	No	1.02	135	12.2
257	A	8	Yes	No	No	No	No	No	No	No	Yes	No	No	No	No	No	No	No	No	No	No	No	No	No	No	No	No	No	No	No	No	No	No	No	No	No	No	Yes	150	130	Yes	Sinus rhythm	Left	143	Yes	No	1.76	134	14.9
258	A	8	No	No	No	Yes	No	No	No	No	No	No	No	No	Yes	No	Yes	No	Yes	Yes	No	No	No	No	No	No	No	Yes	Yes	No	Yes	Yes	Yes	No	No	No	Yes	Yes	100	78	Yes	Sinus rhythm	No	80	Yes	No	2.7	136	12.8
259	A	16	No	No	No	No	No	No	No	No	No	No	No	No	No	No	No	No	No	No	No	No	No	No	No	No	No	No	Yes	No	No	No	No	No	Yes	No	No	Yes	180	109	Yes	Sinus rhythm	No	104	Yes	No	0.64	143	13.6
260	C	10	No	No	No	No	No	Yes	No	No	No	No	No	No	No	No	No	No	No	Yes	No	No	No	No	No	No	No	No	No	No	No	Yes	No	No	No	No	Yes	Yes	180	103	Yes	Atrial fibrillation	No	89	Yes	No	0.79	142	12.2
261	C	7	No	Yes	No	No	No	No	No	No	No	No	Yes	No	No	Yes	No	No	Yes	No	No	No	No	No	No	No	No	Yes	Yes	Yes	No	No	No	No	No	No	No	Yes	190	70	No	Sinus rhythm	Left	172	Yes	No	0.77	127	13.3
262	A	6	No	No	No	No	No	No	No	Yes	Yes	No	No	No	No	No	No	No	No	No	No	No	No	No	No	No	No	Yes	No	No	No	Yes	No	Yes	No	No	No	Yes	110	104	Yes	Sinus rhythm	Right	168	No	No	1.01	146	13.6
263	A	5	No	No	No	No	No	No	Yes	No	No	No	No	No	No	Yes	No	No	Yes	No	No	No	No	No	No	Yes	No	No	Yes	Yes	No	No	Yes	No	Yes	No	No	Yes	130	95	No	Atrial fibrillation	No	139	Yes	No	0.95	145	13
264	A	17	No	Yes	No	No	No	No	No	No	No	No	No	No	No	No	No	No	No	No	No	No	No	No	No	No	No	No	Yes	Yes	No	Yes	No	Yes	No	No	No	Yes	170	70	Yes	Sinus rhythm	No	90	Yes	No	1.79	141	14.8
265	C	8	No	No	No	No	No	No	No	No	No	No	No	No	No	No	No	No	No	No	No	No	No	No	No	No	No	No	Yes	No	No	No	Yes	No	No	No	No	Yes	160	105	No	Sinus rhythm	No	74	Yes	No	0.65	139	12.6
266	B	8	No	No	No	No	No	No	No	No	No	No	No	No	No	No	No	No	No	Yes	No	No	No	No	No	No	Yes	No	Yes	Yes	No	Yes	No	No	No	No	Yes	Yes	140	107	Yes	Atrial fibrillation	No	132	Yes	No	1.14	140	8.6
267	A	3	Yes	No	Yes	No	No	No	No	Yes	Yes	No	No	Yes	Yes	Yes	No	No	No	Yes	No	No	No	No	No	Yes	Yes	Yes	Yes	Yes	Yes	No	Yes	Yes	Yes	No	No	Yes	140	60	Yes	Pacemaker rhythm	No	238	Yes	Yes	3.93	133	13.4
268	A	1	No	No	No	No	No	No	No	No	No	No	No	No	No	No	No	No	No	No	No	No	No	No	No	No	No	Yes	Yes	Yes	No	No	No	No	No	Yes	No	Yes	140	67	Yes	Atrial fibrillation	Right	150	Yes	No	1.32	137	16
269	C	28	No	Yes	Yes	No	No	Yes	Yes	No	No	No	No	No	No	No	No	No	No	No	No	No	No	No	No	No	Yes	Yes	No	Yes	No	Yes	Yes	No	No	No	Yes	Yes	120	110	Yes	Atrial fibrillation	No	100	Yes	No	1.06	133	12.2
270	A	12	No	No	No	No	No	No	No	No	No	No	No	No	No	No	No	No	No	No	No	No	No	No	No	No	Yes	No	No	Yes	Yes	Yes	Yes	Yes	No	Yes	No	Yes	130	77	Yes	Sinus rhythm	No	112	Yes	Yes	6.88	143	9.6
271	A	10	No	No	No	No	No	Yes	Yes	Yes	Yes	No	Yes	No	No	Yes	No	No	No	Yes	No	Yes	No	No	No	Yes	No	Yes	No	No	No	No	Yes	Yes	No	Yes	No	Yes	95	55	Yes	Atrial fibrillation	Left	139	Yes	No	3.3	141	10.8
272	A	7	No	No	No	No	No	No	No	No	Yes	No	No	No	No	No	No	No	No	No	No	No	No	No	No	No	Yes	No	Yes	No	Yes	Yes	No	No	No	Yes	No	Yes	180	90	Yes	Sinus rhythm	Right	147	Yes	No	0.91	135	9.3
273	A	2	No	No	No	No	No	No	No	No	No	No	No	No	No	No	No	No	No	No	No	No	No	No	No	Yes	No	No	No	No	No	No	No	No	No	No	No	Yes	130	86	No	Sinus rhythm	No	126	No	No	0.55	135	11
274	A	7	No	No	No	No	No	No	No	No	No	No	No	No	No	No	No	No	No	No	No	No	No	No	No	No	No	No	No	Yes	No	No	Yes	Yes	Yes	No	No	Yes	100	129	Yes	Atrial fibrillation	No	84	No	No	0.57	145	14.6
275	C	58	No	No	No	No	No	Yes	Yes	No	No	No	No	No	No	Yes	No	No	No	Yes	No	No	No	No	No	Yes	No	No	Yes	Yes	No	Yes	Yes	No	No	No	No	Yes	120	55	Yes	Atrial fibrillation	No	105	Yes	No	2.28	128	8.8
276	A	20	No	No	No	No	No	No	No	No	Yes	No	Yes	No	No	No	No	No	No	No	No	No	No	No	No	No	Yes	No	No	Yes	No	Yes	No	Yes	No	No	No	Yes	200	99	Yes	Sinus rhythm	No	136	Yes	No	0.8	141	15.3
277	A	10	No	No	No	No	No	No	Yes	No	No	No	No	Yes	No	No	No	No	Yes	No	No	No	No	No	No	No	No	No	No	Yes	No	No	Yes	Yes	No	No	No	Yes	90	57	Yes	Sinus rhythm	No	134	Yes	No	1.68	141	10.6
278	C	8	No	No	No	No	No	No	No	No	No	No	No	No	No	No	No	No	No	No	No	No	No	No	No	No	No	No	No	Yes	Yes	No	No	Yes	No	No	No	Yes	200	85	Yes	Atrial fibrillation	No	91	Yes	No	0.57	142	14.1
279	B	7	No	No	No	No	No	No	Yes	No	No	No	No	No	Yes	Yes	No	No	No	No	No	No	No	No	No	No	No	No	No	Yes	No	No	No	Yes	Yes	No	Yes	Yes	180	55	Yes	Pacemaker rhythm	No	89	Yes	No	0.97	138	12.8
280	A	5	No	No	No	No	No	No	No	No	No	No	No	No	No	No	No	No	No	No	No	No	No	No	No	No	No	No	No	No	No	No	No	Yes	No	No	No	Yes	150	90	No	Sinus rhythm	Left	140	No	No	0.72	143	13
281	B	20	No	No	No	No	No	Yes	Yes	Yes	Yes	Yes	No	Yes	Yes	No	Yes	No	No	No	No	No	Yes	No	No	Yes	No	Yes	No	Yes	Yes	Yes	Yes	Yes	No	No	No	Yes	120	140	Yes	Atrial fibrillation	Left	170	Yes	No	0.72	142	11.3
282	C	13	No	No	No	No	No	No	No	No	No	No	No	No	No	No	No	No	No	No	No	No	No	No	No	No	No	No	No	Yes	No	Yes	No	No	No	No	No	Yes	160	116	Yes	Atrial fibrillation	No	89	Yes	No	0.61	140	11.6
283	C	10	No	No	No	No	No	No	No	No	No	No	No	No	No	No	No	No	No	Yes	No	No	No	No	No	No	No	No	Yes	No	Yes	Yes	Yes	No	No	Yes	No	Yes	100	80	Yes	Sinus rhythm	No	95	Yes	No	3.69	135	10.1
284	C	11	No	No	Yes	Yes	No	No	Yes	Yes	Yes	No	No	No	Yes	No	Yes	No	Yes	Yes	No	No	Yes	Yes	No	Yes	No	No	Yes	No	No	Yes	Yes	Yes	No	No	No	No	80	61	Yes	Pacemaker rhythm	No	172	Yes	No	1.83	134	12.8
285	A	7	No	No	No	No	No	No	No	No	No	No	No	No	No	No	No	No	No	No	No	No	No	No	No	No	No	Yes	No	No	Yes	Yes	No	No	Yes	Yes	No	Yes	140	102	Yes	Sinus rhythm	No	92	Yes	No	0.66	142	13.3
286	B	5	No	Yes	No	No	No	No	Yes	No	No	No	No	No	No	No	Yes	No	No	No	No	No	No	No	No	No	No	No	No	Yes	No	Yes	Yes	No	Yes	No	No	Yes	100	69	Yes	Sinus rhythm	No	114	No	No	0.69	142	11.9
287	A	3	No	No	No	No	No	No	No	No	No	No	No	No	No	No	No	No	No	No	No	No	No	No	No	No	No	No	No	No	No	No	No	No	No	No	No	Yes	70	64	Yes	Atrial fibrillation	No	90	Yes	No	1.38	141	10.3
288	A	2	No	No	No	No	No	No	No	No	No	No	No	Yes	No	No	No	No	No	No	No	No	No	No	No	No	No	No	No	Yes	Yes	Yes	Yes	Yes	No	No	No	Yes	170	120	Yes	Sinus rhythm	No	143	Yes	No	0.98	144	12.1
289	A	3	No	No	Yes	No	No	No	No	No	Yes	No	No	No	No	No	No	No	No	Yes	No	No	No	No	No	Yes	Yes	Yes	No	Yes	No	Yes	Yes	Yes	No	No	Yes	Yes	105	57	Yes	Sinus rhythm	No	117	Yes	No	2.14	125	10.9
290	A	8	No	No	No	No	No	No	Yes	No	No	No	No	No	No	Yes	No	No	Yes	No	No	No	No	No	No	Yes	No	No	Yes	Yes	No	No	Yes	Yes	No	No	No	Yes	160	73	Yes	Atrial fibrillation	No	113	Yes	No	0.89	140	10.8
291	C	1	No	No	No	No	No	No	No	No	No	No	No	No	No	No	No	No	No	No	No	No	No	No	No	No	No	No	No	Yes	No	Yes	No	No	Yes	Yes	No	Yes	115	94	Yes	Sinus rhythm	No	98	Yes	No	1.5	126	7.8
292	A	1	No	No	No	No	No	No	No	No	No	No	No	No	No	No	No	No	No	No	No	No	No	No	No	No	No	No	No	Yes	No	Yes	No	No	Yes	Yes	No	Yes	140	99	Yes	Sinus rhythm	Left	124	Yes	No	1	133	10.8
293	A	33	No	No	No	No	No	No	No	No	No	No	No	No	No	No	No	No	No	No	No	No	No	No	No	No	No	No	No	Yes	No	Yes	Yes	Yes	No	No	No	Yes	140	76	Yes	Sinus rhythm	No	151	Yes	No	1.36	147	12.2
294	C	19	Yes	No	No	No	No	No	Yes	No	No	No	No	No	No	No	No	No	No	No	No	No	No	No	No	Yes	No	No	Yes	Yes	No	Yes	Yes	No	No	Yes	No	Yes	140	65	No	Pacemaker rhythm	No	196	Yes	No	1	142	15.2
295	A	5	No	No	No	No	No	No	No	No	No	No	No	No	No	No	No	No	No	No	No	No	No	No	No	No	No	No	No	Yes	No	No	Yes	No	No	No	No	Yes	120	77	Yes	Atrial fibrillation	No	100	Yes	No	1.14	144	11.1
296	A	4	Yes	No	No	No	No	No	No	No	No	No	No	No	No	No	No	No	No	No	No	No	No	No	No	No	No	No	No	No	No	Yes	No	No	Yes	Yes	No	Yes	105	75	Yes	Sinus rhythm	No	87	No	No	0.82	134	12.7
297	A	9	No	No	No	No	No	No	Yes	No	No	No	No	No	No	No	No	No	Yes	No	No	No	No	No	No	No	No	No	Yes	Yes	No	No	Yes	No	No	No	No	Yes	130	92	Yes	Sinus rhythm	No	98	Yes	No	1.14	150	9.2
298	A	9	No	No	No	No	No	No	No	No	No	No	No	Yes	No	No	No	No	No	No	No	No	No	No	No	No	No	No	No	No	No	No	No	No	No	No	No	Yes	180	94	No	Sinus rhythm	Left	162	No	No	0.7	142	15.2
299	C	7	No	No	No	No	No	No	No	No	No	No	No	No	No	No	Yes	No	No	No	No	No	No	No	No	No	No	No	No	No	No	No	No	No	No	No	No	Yes	150	125	Yes	Sinus rhythm	Left	126	Yes	No	0.75	142	12.9
300	A	6	No	No	No	No	No	No	No	No	No	No	No	No	No	No	No	No	No	No	No	No	No	No	No	No	No	No	No	Yes	No	No	No	No	No	No	No	Yes	140	85	Yes	Atrial fibrillation	No	66	Yes	No	1.13	144	14.7
301	C	5	No	No	No	Yes	No	No	Yes	No	No	No	No	Yes	No	Yes	No	No	No	No	No	No	No	Yes	No	No	No	Yes	No	Yes	Yes	No	Yes	Yes	No	No	No	Yes	130	103	Yes	Atrial fibrillation	Left	142	Yes	No	1.17	138	14.6
302	C	3	No	No	No	No	No	Yes	No	No	No	No	No	No	No	Yes	No	No	No	No	No	No	No	No	No	No	No	No	No	Yes	Yes	Yes	No	Yes	No	No	No	Yes	220	115	Yes	Atrial fibrillation	No	100	Yes	No	0.84	140	13.6
303	A	1	No	No	No	No	No	No	No	No	No	No	No	No	No	No	No	No	No	No	No	No	No	No	No	No	No	No	No	No	No	No	No	No	No	No	No	Yes	140	190	Yes	Atrial fibrillation	No	97	No	No	0.58	146	13.3
304	A	25	No	Yes	No	No	No	No	No	Yes	No	No	No	Yes	Yes	Yes	No	No	No	No	No	No	No	No	No	No	No	No	Yes	Yes	No	Yes	No	Yes	No	No	No	Yes	160	97	No	Sinus rhythm	No	118	Yes	No	1.12	144	15.4
305	C	17	No	No	No	No	No	No	No	No	Yes	No	Yes	No	No	No	Yes	Yes	No	No	No	No	No	No	No	No	Yes	Yes	No	Yes	Yes	Yes	Yes	Yes	No	No	No	Yes	130	84	Yes	Sinus rhythm	No	109	Yes	No	1.18	127	8.9
306	A	14	No	No	No	No	No	No	No	No	Yes	No	No	No	No	Yes	Yes	No	No	No	No	No	No	No	No	Yes	No	No	No	Yes	No	No	Yes	Yes	No	No	No	Yes	120	80	Yes	Atrial fibrillation	No	169	No	No	0.67	142	12.3
307	A	11	No	No	No	No	No	No	No	No	No	No	No	No	No	No	No	No	No	No	No	No	No	No	No	Yes	No	No	No	No	No	No	Yes	Yes	No	No	No	Yes	130	68	Yes	Sinus rhythm	No	73	Yes	No	0.88	144	14.4
308	C	10	No	Yes	No	No	No	No	No	No	No	No	No	No	No	No	No	No	No	No	No	Yes	No	No	No	No	Yes	No	No	Yes	No	Yes	No	Yes	No	No	No	Yes	180	140	No	Atrial fibrillation	No	102	Yes	No	0.76	140	9.2
309	B	9	No	No	No	Yes	No	No	Yes	No	Yes	No	No	No	No	No	No	Yes	No	No	No	Yes	No	No	Yes	No	No	No	Yes	Yes	Yes	Yes	Yes	Yes	No	No	No	Yes	110	85	Yes	Sinus rhythm	No	90	Yes	No	1.06	126	12.2
310	A	7	No	Yes	Yes	No	No	No	Yes	No	Yes	No	No	No	No	No	No	Yes	Yes	No	No	No	No	No	No	Yes	Yes	Yes	Yes	Yes	Yes	Yes	Yes	Yes	No	No	No	Yes	130	80	Yes	Sinus rhythm	No	106	Yes	No	1.31	147	10.8
311	A	5	No	No	No	No	No	No	Yes	No	No	No	No	No	Yes	Yes	Yes	Yes	No	Yes	No	No	No	No	Yes	No	No	No	No	Yes	Yes	Yes	Yes	No	No	Yes	No	Yes	100	65	Yes	Sinus rhythm	Left	138	Yes	Yes	1.55	123	8.5
312	C	5	No	No	No	No	No	No	No	No	No	No	No	No	No	No	No	No	No	No	No	No	No	No	No	No	No	No	No	No	No	No	No	No	No	No	No	Yes	200	110	Yes	Sinus rhythm	No	78	Yes	No	2.34	138	11.2
313	A	1	No	No	No	No	No	No	No	No	No	No	No	No	No	No	No	No	No	No	No	No	No	No	No	No	No	No	Yes	Yes	No	No	No	Yes	No	No	Yes	Yes	120	129	Yes	Atrial fibrillation	Right	126	Yes	No	1.16	139	12.5
314	C	29	No	No	Yes	No	No	No	Yes	Yes	Yes	No	No	No	Yes	No	No	No	Yes	Yes	No	Yes	No	No	No	No	Yes	Yes	Yes	No	No	Yes	Yes	Yes	No	No	No	Yes	140	59	Yes	Sinus rhythm	Right	126	Yes	Yes	4.06	139	8.7
315	A	16	No	No	No	No	No	No	No	No	No	No	No	No	No	No	No	No	No	No	No	No	No	No	No	No	No	No	Yes	No	No	No	No	No	No	Yes	No	Yes	125	76	Yes	Sinus rhythm	No	80	Yes	Yes	1.8	134	12.7
316	A	10	No	No	No	No	No	No	No	No	Yes	No	No	No	No	No	No	No	No	Yes	No	No	No	No	No	No	No	No	No	Yes	Yes	Yes	Yes	Yes	Yes	No	No	Yes	200	71	Yes	Sinus rhythm	No	99	No	No	9.96	136	12.1
317	A	10	No	No	No	No	No	No	No	No	No	No	No	No	Yes	No	Yes	No	No	No	No	No	No	No	No	No	No	Yes	No	No	No	No	Yes	Yes	No	No	Yes	Yes	140	80	Yes	Atrial fibrillation	No	99	Yes	No	1.4	127	12.2
318	A	10	No	No	No	No	No	No	Yes	Yes	Yes	No	No	Yes	No	No	Yes	No	No	Yes	No	No	No	No	No	Yes	No	No	No	No	No	Yes	Yes	No	No	Yes	No	Yes	90	47	Yes	Sinus rhythm	No	110	Yes	Yes	1.29	120	10.6
319	A	9	No	No	Yes	No	No	Yes	Yes	No	No	No	No	No	No	Yes	Yes	No	No	Yes	No	No	No	No	No	Yes	Yes	Yes	No	No	No	No	Yes	Yes	No	No	No	Yes	160	70	Yes	Sinus rhythm	No	107	Yes	No	1.07	137	8.6
320	A	8	No	No	No	No	No	No	Yes	No	No	No	No	No	No	No	No	No	No	Yes	No	No	No	No	No	Yes	Yes	No	No	Yes	No	Yes	Yes	Yes	No	No	No	Yes	200	74	Yes	Sinus rhythm	No	101	Yes	No	2.7	138	10.1
321	B	4	No	No	No	No	No	No	No	No	No	No	No	No	No	No	No	No	No	Yes	No	No	No	No	No	No	No	No	No	Yes	No	Yes	Yes	No	No	No	No	Yes	130	120	Yes	Atrial fibrillation	No	80	Yes	No	1.6	142	15.1
322	A	3	No	No	No	No	No	No	Yes	No	No	No	No	No	Yes	Yes	No	No	No	No	No	No	No	No	No	No	No	No	No	Yes	No	Yes	No	Yes	No	No	No	Yes	180	86	Yes	Sinus rhythm	No	93	Yes	No	1.2	140	10.8
323	A	1	No	No	No	No	No	No	No	No	No	No	No	No	No	No	No	No	No	No	No	No	No	No	No	No	No	Yes	Yes	No	No	No	Yes	No	No	Yes	No	Yes	180	150	Yes	Atrial fibrillation	No	173	Yes	Yes	1.52	130	13.8
324	A	13	No	No	No	No	No	No	Yes	No	Yes	No	No	No	No	No	No	No	No	No	No	No	No	No	No	No	No	Yes	Yes	Yes	No	Yes	Yes	No	Yes	No	No	Yes	180	85	No	Sinus rhythm	No	86	Yes	No	0.81	138	14.2
325	B	10	No	No	No	No	No	No	No	No	No	No	No	No	No	No	Yes	Yes	No	No	No	No	No	No	No	No	Yes	No	No	Yes	No	No	No	No	No	No	No	Yes	280	110	Yes	Sinus rhythm	No	83	Yes	No	0.77	145	13.9
326	A	9	No	No	No	No	No	Yes	No	No	Yes	No	No	No	No	No	No	No	Yes	No	No	No	No	No	No	No	Yes	No	Yes	Yes	No	Yes	Yes	No	No	No	No	Yes	150	87	Yes	Sinus rhythm	Left	147	Yes	No	0.93	141	10.3
327	C	7	No	No	Yes	No	No	Yes	No	No	No	No	No	No	No	No	No	Yes	No	No	No	No	No	No	No	No	Yes	Yes	No	No	No	Yes	Yes	Yes	Yes	No	No	Yes	105	110	Yes	Atrial fibrillation	Right	158	Yes	No	1.48	141	11.8
328	C	6	No	No	No	No	No	No	No	No	No	No	No	Yes	No	No	No	No	No	No	No	No	No	No	No	No	No	No	No	Yes	No	No	No	Yes	Yes	No	No	Yes	160	85	Yes	Sinus rhythm	No	100	Yes	No	0.68	138	13.6
329	A	6	No	No	No	No	No	No	No	No	No	No	No	No	No	No	No	No	No	No	No	No	No	No	No	No	No	No	No	No	No	No	No	No	No	Yes	No	Yes	110	89	No	Sinus rhythm	No	96	Yes	No	3.2	138	18.6
330	C	5	No	No	No	No	No	No	No	No	No	No	No	No	No	No	No	No	No	No	No	No	No	No	No	No	No	No	No	No	No	No	No	Yes	No	No	No	No	140	89	Yes	Sinus rhythm	No	98	Yes	No	0.84	137	14.1
331	A	2	No	No	Yes	Yes	No	No	Yes	Yes	Yes	No	No	No	Yes	No	Yes	No	Yes	Yes	No	No	No	No	No	Yes	Yes	Yes	No	No	No	Yes	Yes	Yes	No	Yes	No	Yes	90	76	Yes	Pacemaker rhythm	No	80	Yes	Yes	3.9	132	9.7
332	A	23	No	No	No	No	No	No	Yes	No	No	No	No	No	No	No	No	Yes	No	No	No	No	No	No	No	Yes	No	No	No	No	Yes	Yes	Yes	Yes	No	No	No	Yes	140	103	Yes	Sinus rhythm	No	82	Yes	Yes	0.67	145	13.1
333	C	17	Yes	No	No	No	No	No	Yes	No	No	No	No	Yes	Yes	Yes	No	No	No	No	No	No	No	No	No	Yes	No	No	Yes	Yes	No	Yes	Yes	Yes	No	No	No	Yes	140	110	Yes	Atrial fibrillation	Left	122	Yes	Yes	1.54	137	9.1
334	B	5	No	No	No	No	No	No	No	No	No	No	No	No	No	No	Yes	No	No	Yes	No	No	No	Yes	No	No	No	No	No	No	No	Yes	Yes	Yes	No	No	Yes	Yes	100	78	No	Sinus rhythm	No	91	No	No	0.69	139	13.3
335	C	4	No	No	No	No	No	No	Yes	No	No	No	Yes	No	No	Yes	No	No	Yes	No	No	No	No	No	No	No	No	Yes	Yes	Yes	No	No	Yes	Yes	Yes	No	No	Yes	145	70	No	Atrial fibrillation	No	93	Yes	No	0.67	140	13.8
336	A	1	No	No	No	No	No	No	No	No	No	No	No	No	No	No	No	No	No	No	No	No	No	No	No	No	No	No	No	No	No	No	No	No	No	Yes	No	Yes	110	118	No	Sinus rhythm	No	92	No	No	1.82	180	16.2
337	A	17	No	No	No	No	No	No	No	No	No	No	No	No	No	No	No	No	No	No	No	No	No	No	No	No	No	No	No	Yes	No	No	Yes	Yes	Yes	No	No	Yes	110	93	Yes	Atrial fibrillation	No	101	Yes	Yes	1.25	146	14.3
338	C	16	No	No	No	No	No	No	Yes	No	Yes	No	No	No	Yes	Yes	No	Yes	No	Yes	No	Yes	No	No	Yes	Yes	No	Yes	Yes	Yes	Yes	No	Yes	Yes	No	Yes	No	Yes	100	86	Yes	Atrial fibrillation	Right	144	Yes	Yes	1.72	136	13.5
339	C	12	No	No	Yes	No	No	No	No	No	Yes	No	No	No	No	No	No	No	No	No	No	No	No	No	No	Yes	Yes	No	No	Yes	No	No	No	No	No	No	No	Yes	190	110	Yes	Sinus rhythm	Right	135	Yes	No	0.95	133	13
340	A	9	No	No	No	No	No	Yes	Yes	No	No	No	Yes	No	No	Yes	No	No	Yes	Yes	Yes	No	No	No	No	Yes	No	No	No	No	No	No	No	No	No	No	No	Yes	80	71	Yes	Atrial fibrillation	No	86	Yes	No	1.6	139	8.6
341	C	14	No	No	No	No	No	No	Yes	No	No	No	No	No	No	No	Yes	No	No	No	No	No	No	No	No	No	No	No	No	No	No	No	No	No	No	Yes	Yes	Yes	110	92	Yes	Sinus rhythm	No	88	Yes	No	1.38	130	11.4
342	A	6	No	No	No	No	No	No	Yes	No	No	No	No	Yes	No	Yes	No	No	No	Yes	No	No	No	No	No	No	No	No	No	Yes	Yes	No	No	Yes	Yes	No	No	Yes	150	106	Yes	Atrial fibrillation	No	90	Yes	No	1.72	143	13.7
343	A	5	No	Yes	No	Yes	No	No	Yes	Yes	Yes	No	No	No	No	No	No	No	No	Yes	No	Yes	Yes	No	No	Yes	No	No	No	No	No	Yes	No	Yes	No	No	No	Yes	120	85	Yes	Sinus rhythm	No	111	Yes	No	1.31	143	11.5
344	C	4	No	No	No	No	No	No	Yes	Yes	Yes	No	No	No	No	Yes	No	No	No	No	No	No	Yes	No	No	Yes	No	No	No	Yes	Yes	Yes	No	Yes	No	No	No	Yes	120	150	Yes	Atrial fibrillation	No	121	Yes	No	1.14	142	10.3
345	C	10	No	No	No	No	No	No	Yes	No	Yes	No	No	No	No	No	No	No	No	No	No	No	No	No	No	No	No	Yes	No	Yes	Yes	Yes	Yes	No	No	No	Yes	Yes	110	60	Yes	Sinus rhythm	No	118	Yes	No	1.07	139	10.1
346	A	8	No	No	No	No	No	No	Yes	No	No	No	No	No	No	No	No	No	No	No	No	No	No	No	No	Yes	No	No	No	No	No	No	No	No	No	No	No	Yes	130	97	Yes	Sinus rhythm	No	112	Yes	No	0.76	137	11.2
347	A	6	No	No	No	No	No	No	No	Yes	No	No	No	No	No	No	No	No	No	No	No	No	No	No	No	No	No	No	No	Yes	Yes	Yes	No	Yes	No	No	No	Yes	140	75	Yes	Sinus rhythm	Left	172	Yes	No	1	141	16.2
348	A	4	No	No	No	No	No	No	No	No	No	No	No	No	No	No	No	No	No	No	No	No	No	No	No	No	No	No	No	Yes	Yes	No	Yes	No	No	No	No	Yes	160	70	Yes	Atrial fibrillation	No	90	Yes	No	0.76	143	11.3
349	B	41	No	No	No	No	No	No	No	No	No	No	No	No	No	No	No	No	No	No	No	No	No	No	No	No	No	No	No	Yes	No	No	No	Yes	No	No	Yes	Yes	160	80	Yes	Atrial fibrillation	No	112	Yes	No	0.98	138	12.5
350	A	15	Yes	No	No	Yes	No	No	Yes	No	No	No	Yes	No	Yes	Yes	No	No	No	No	No	No	No	Yes	No	Yes	No	No	No	Yes	No	No	Yes	No	No	No	No	Yes	150	77	Yes	Atrial fibrillation	Right	145	Yes	No	0.8	148	11.6
351	B	14	No	No	No	No	No	No	No	No	No	No	No	No	No	No	No	No	No	No	No	No	No	No	No	No	No	No	No	No	No	No	Yes	No	No	No	Yes	Yes	130	68	Yes	Sinus rhythm	No	127	Yes	No	0.69	141	14.9
352	A	5	No	No	Yes	No	No	No	No	No	Yes	No	No	No	No	No	Yes	No	Yes	Yes	No	No	No	No	No	No	Yes	Yes	Yes	Yes	Yes	Yes	Yes	Yes	Yes	No	No	Yes	160	74	Yes	Sinus rhythm	No	106	Yes	No	1.33	145	13.1
353	A	5	No	Yes	Yes	No	Yes	Yes	Yes	No	No	No	No	No	Yes	Yes	No	No	No	No	No	No	No	No	No	Yes	Yes	No	No	Yes	No	No	Yes	No	No	Yes	No	Yes	100	80	Yes	Pacemaker rhythm	No	166	No	No	1.89	138	9.7
354	A	4	No	No	No	No	No	Yes	No	No	No	No	No	No	No	No	No	No	No	Yes	No	No	No	No	No	No	No	Yes	No	Yes	No	No	Yes	Yes	No	No	No	Yes	170	75	Yes	Sinus rhythm	No	114	Yes	No	1.71	140	9.5
355	A	4	No	No	No	No	No	No	No	No	No	No	No	No	No	No	No	No	No	Yes	No	No	No	No	No	No	No	No	No	No	No	Yes	Yes	No	No	Yes	No	Yes	130	105	Yes	Sinus rhythm	No	93	Yes	No	2.9	139	12.1
356	A	25	No	No	No	No	No	No	No	No	No	No	No	No	No	No	No	No	No	No	No	No	No	No	No	No	Yes	Yes	Yes	Yes	No	No	Yes	Yes	No	No	No	Yes	140	70	Yes	Atrial fibrillation	No	81	Yes	No	1.42	140	11.8
357	B	18	No	No	No	No	No	No	No	No	Yes	No	No	No	No	No	No	No	No	No	No	No	No	No	No	No	No	No	No	No	No	No	No	Yes	Yes	No	No	Yes	160	90	Yes	Atrial fibrillation	No	86	Yes	No	1.09	138	16.2
358	A	10	No	No	Yes	No	No	No	Yes	No	No	No	No	No	Yes	Yes	No	No	Yes	No	No	No	No	No	No	Yes	No	No	Yes	Yes	Yes	Yes	Yes	Yes	Yes	No	Yes	Yes	110	140	Yes	Atrial fibrillation	No	90	Yes	No	1.19	147	10.6
359	A	5	No	No	Yes	No	No	No	Yes	Yes	Yes	No	No	No	No	No	No	No	No	Yes	No	No	Yes	No	No	Yes	No	Yes	No	No	Yes	Yes	Yes	Yes	No	No	No	Yes	110	68	Yes	Sinus rhythm	No	112	Yes	No	4.43	141	9.6
360	A	5	No	No	No	No	No	No	No	Yes	Yes	No	No	No	No	No	No	No	No	No	No	No	No	No	Yes	No	No	No	No	No	No	Yes	Yes	Yes	No	No	No	Yes	90	95	Yes	Sinus rhythm	No	89	Yes	No	1.04	144	10.3
361	C	25	No	No	No	No	No	No	No	No	No	No	No	No	No	No	Yes	No	No	No	No	No	No	No	No	Yes	No	No	No	No	Yes	No	No	No	No	Yes	No	Yes	120	120	Yes	Atrial fibrillation	No	112	Yes	Yes	1.16	139	13.8
362	A	21	No	No	No	No	No	No	No	No	No	No	No	No	No	No	No	No	No	No	No	No	No	No	No	No	No	Yes	Yes	No	No	No	Yes	No	No	No	No	Yes	120	91	Yes	Atrial fibrillation	No	101	Yes	No	1.11	138	13.6
363	A	12	No	No	No	No	No	No	No	No	No	No	No	No	No	No	No	Yes	No	Yes	No	No	No	No	No	No	No	No	Yes	Yes	No	Yes	Yes	No	No	No	No	Yes	140	100	Yes	Sinus rhythm	No	99	Yes	No	2.35	142	12
364	C	5	Yes	No	No	No	No	No	No	No	No	No	No	Yes	No	No	No	No	No	No	No	No	No	No	No	No	No	No	Yes	Yes	No	Yes	Yes	No	No	No	No	Yes	110	115	Yes	Atrial fibrillation	Left	183	Yes	No	1.07	135	12.7
365	A	15	No	No	No	No	No	No	No	No	No	No	No	No	No	No	No	No	No	No	No	No	No	No	No	No	No	No	No	No	No	No	No	No	No	No	No	Yes	140	85	Yes	Atrial fibrillation	Left	154	Yes	No	1.17	143	14.2
366	A	15	No	No	No	No	Yes	No	No	No	No	No	No	No	No	No	No	No	No	Yes	No	No	No	No	No	No	No	Yes	No	No	No	No	Yes	Yes	No	No	No	Yes	140	98	Yes	Atrial fibrillation	No	94	Yes	No	1.72	141	11.3
367	A	10	No	No	No	No	No	No	No	No	Yes	No	No	No	No	No	No	No	No	Yes	No	No	No	No	No	No	Yes	Yes	No	Yes	No	Yes	Yes	Yes	Yes	No	No	Yes	220	110	Yes	Atrial fibrillation	No	82	Yes	No	1.72	138	12.2
368	C	8	No	No	No	No	No	Yes	No	No	No	No	No	No	Yes	No	No	No	No	Yes	No	No	No	No	No	Yes	No	No	No	Yes	No	Yes	Yes	Yes	No	Yes	Yes	Yes	170	92	Yes	Sinus rhythm	Left	142	Yes	No	1.36	138	11.5
369	A	8	No	Yes	No	No	No	No	No	No	No	No	No	No	No	No	No	No	No	No	No	No	No	No	No	No	No	No	Yes	Yes	No	No	Yes	No	No	No	No	Yes	140	80	Yes	Atrial fibrillation	No	97	Yes	No	1.36	136	12.9
370	A	1	No	No	No	No	No	No	Yes	No	No	No	No	No	No	No	No	No	No	No	Yes	No	No	No	No	No	No	No	No	No	No	No	Yes	Yes	Yes	No	No	Yes	150	149	Yes	Atrial fibrillation	No	86	No	No	0.82	139	15.5
371	A	25	No	No	No	No	No	No	No	No	No	No	No	No	No	No	No	No	No	No	No	No	No	No	No	No	Yes	Yes	Yes	Yes	Yes	Yes	Yes	No	No	No	No	Yes	190	140	Yes	Sinus rhythm	No	109	Yes	No	0.68	140	9.9
372	A	9	No	No	Yes	No	No	No	No	No	Yes	Yes	No	No	No	No	No	Yes	Yes	No	No	No	No	No	No	Yes	No	Yes	Yes	Yes	No	No	Yes	No	Yes	No	No	Yes	210	100	Yes	Sinus rhythm	No	102	Yes	No	1.74	141	16.9
373	A	4	No	No	Yes	No	No	Yes	No	No	Yes	No	No	No	No	No	No	No	Yes	Yes	No	No	No	No	No	No	Yes	Yes	No	Yes	Yes	Yes	Yes	Yes	Yes	No	No	Yes	160	83	No	Sinus rhythm	No	105	No	No	1.57	145	9.8
374	A	4	No	Yes	No	No	No	Yes	Yes	No	No	No	No	No	No	Yes	No	No	No	No	No	No	No	Yes	Yes	No	No	No	No	Yes	No	No	No	No	Yes	Yes	No	Yes	110	155	No	Atrial fibrillation	No	88	Yes	No	0.83	138	10
375	A	2	No	No	No	No	No	No	No	No	No	No	Yes	No	No	No	No	No	No	No	No	No	No	No	No	No	No	No	No	Yes	Yes	No	No	Yes	No	No	No	Yes	160	130	Yes	Atrial fibrillation	No	92	Yes	No	1.02	140	14.4
376	C	13	No	Yes	No	No	No	No	No	No	No	No	No	No	No	No	No	No	No	No	No	No	No	No	No	No	No	No	No	No	No	No	No	No	No	No	No	Yes	180	87	Yes	Sinus rhythm	No	101	Yes	No	0.69	136	14.9
377	A	11	No	No	Yes	No	No	No	Yes	No	No	No	No	No	No	Yes	No	No	No	No	No	No	No	No	No	No	Yes	No	Yes	Yes	No	No	Yes	Yes	Yes	No	No	Yes	170	110	Yes	Atrial fibrillation	No	89	Yes	No	1.7	137	11.5
378	C	9	No	No	No	No	No	No	No	No	No	No	No	No	Yes	No	Yes	No	No	No	No	No	No	No	No	No	Yes	Yes	Yes	Yes	Yes	Yes	No	Yes	Yes	No	No	Yes	130	93	Yes	Atrial fibrillation	No	102	Yes	No	0.99	140	15.3
379	A	4	No	No	No	No	No	No	No	No	No	No	No	No	No	No	No	No	No	No	No	No	No	No	No	No	Yes	No	Yes	Yes	Yes	Yes	No	No	Yes	No	No	Yes	190	60	Yes	Pacemaker rhythm	No		Yes	No	1.11	136	13.6
380	A	2	No	No	No	No	No	No	No	No	No	No	No	No	No	No	No	No	No	No	No	No	No	No	No	No	No	No	No	No	No	No	No	No	No	Yes	No	Yes	116	123	Yes	Sinus rhythm	No	92	Yes	No	0.81	144	13.3
381	A	15	No	No	No	No	No	No	No	No	Yes	No	No	No	No	No	Yes	Yes	No	Yes	No	No	No	No	No	No	Yes	No	No	Yes	Yes	Yes	Yes	No	Yes	No	No	Yes	90	59	Yes	Pacemaker rhythm	No	157	Yes	No	2.61	145	11.3
382	A	9	No	No	Yes	No	No	No	No	No	Yes	No	No	No	No	Yes	No	No	Yes	No	No	No	No	Yes	No	Yes	Yes	Yes	Yes	No	No	Yes	Yes	No	No	No	No	Yes	220	85	No	Atrial fibrillation	No	139	Yes	No	1.05	142	13.1
383	A	9	No	No	No	No	No	Yes	No	No	No	No	No	No	No	No	No	No	No	No	No	No	No	No	No	No	No	Yes	No	Yes	No	No	Yes	Yes	No	Yes	No	Yes	180	85	Yes	Atrial fibrillation	Right	155	Yes	No	2.1	155	9.5
384	B	6	No	No	No	No	No	No	No	No	No	No	No	No	No	No	No	No	No	No	No	No	No	No	No	No	No	Yes	No	No	No	Yes	No	No	No	No	Yes	Yes	140	160	Yes	Atrial fibrillation	No	102	Yes	No	0.81	141	13.5
385	A	6	No	No	No	No	No	No	No	No	No	No	No	No	Yes	No	No	No	No	No	No	No	No	No	No	No	Yes	Yes	Yes	Yes	No	No	Yes	No	No	No	Yes	Yes	140	70	Yes	Atrial fibrillation	No	96	Yes	No	0.91	129	9.4
386	A	6	No	No	No	No	No	No	No	No	Yes	No	No	No	No	No	No	No	No	No	No	No	No	No	No	No	No	No	Yes	Yes	No	No	Yes	Yes	No	No	No	Yes	130	90	Yes	Sinus rhythm	No	111	Yes	No	1.03	145	11.6
387	C	5	No	No	No	No	No	No	Yes	No	Yes	No	No	No	No	Yes	Yes	No	No	No	No	No	No	No	No	No	No	No	No	Yes	No	Yes	Yes	Yes	No	No	No	Yes	200	55	Yes	Sinus rhythm	No	139	Yes	No	0.89	141	12.9
388	A	1	No	No	No	No	No	No	Yes	No	No	No	No	No	No	No	Yes	No	No	No	No	No	No	No	Yes	No	No	No	No	Yes	No	No	No	No	No	No	No	Yes	160	45	No	Sinus rhythm	No	86	No	No	0.83	140	14.6
389	C	33	No	No	No	No	No	No	Yes	No	No	No	No	No	No	Yes	Yes	No	No	No	No	No	No	No	No	No	No	No	No	Yes	No	Yes	No	Yes	Yes	No	No	Yes	160	106	Yes	Atrial fibrillation	Right	134	Yes	No	1.3	137	11.1
390	A	13	No	No	Yes	No	No	No	Yes	No	No	No	No	No	No	Yes	No	No	No	No	No	No	No	No	No	Yes	Yes	Yes	No	Yes	No	No	No	Yes	Yes	No	No	Yes	170	85	Yes	Sinus rhythm	Right	164	No	No	0.54	144	12.4
391	B	28	Yes	No	No	No	No	No	No	No	Yes	Yes	No	No	No	Yes	Yes	No	No	No	No	No	No	Yes	No	No	No	No	No	No	No	No	No	No	No	No	No	Yes	120	95	Yes	Atrial fibrillation	No	91	Yes	No	0.62	136	10.9
392	A	22	No	No	No	No	No	No	No	No	No	No	No	No	No	No	No	Yes	No	Yes	No	No	No	No	Yes	No	Yes	No	No	Yes	Yes	Yes	Yes	No	No	No	No	Yes	180	94	Yes	Sinus rhythm	No	96	Yes	No	3.13	136	9.3
393	A	7	No	No	No	No	No	No	No	No	No	No	No	No	No	Yes	No	No	No	No	No	No	No	No	No	No	No	No	No	Yes	No	No	No	No	No	No	No	Yes	200	150	Yes	Sinus rhythm	No	100	Yes	No	1.19	143	13.8
394	A	6	No	No	No	No	No	No	No	No	Yes	No	No	No	No	No	No	No	No	No	No	No	No	No	No	No	Yes	Yes	No	Yes	Yes	Yes	No	No	No	No	No	Yes	120	95	Yes	Sinus rhythm	No	91	Yes	No	1.12	132	12.6
395	A	6	No	No	No	No	No	No	No	No	No	No	No	No	No	No	No	No	No	No	No	No	No	No	No	No	No	No	No	Yes	No	No	No	No	No	No	No	Yes	190	159	Yes	Atrial fibrillation	No	92	Yes	No	0.91	141	13.8
396	B	4	No	Yes	Yes	No	No	No	Yes	No	Yes	No	Yes	No	No	No	No	No	No	Yes	No	No	No	No	Yes	Yes	Yes	No	No	Yes	Yes	Yes	Yes	Yes	Yes	No	No	Yes	125	74	Yes	Sinus rhythm	No	83	Yes	No	1.12	141	10.9
397	C	11	Yes	No	No	No	No	No	No	No	No	No	No	Yes	No	No	No	No	No	No	No	No	No	No	No	No	No	No	No	No	Yes	No	No	No	Yes	No	No	Yes	145	80	Yes	Sinus rhythm	Left	177	No	No	1.19	142	12.8
398	C	7	No	No	Yes	No	No	Yes	Yes	No	Yes	No	No	No	No	No	No	No	No	No	No	No	No	No	No	Yes	Yes	Yes	No	Yes	Yes	No	Yes	Yes	Yes	No	No	Yes	195	80	Yes	Sinus rhythm	Left	164	Yes	No	0.98	138	9
399	A	5	No	No	No	No	No	No	No	No	No	No	No	No	No	No	No	No	No	No	No	No	No	No	No	No	Yes	Yes	Yes	No	No	Yes	Yes	No	Yes	No	No	Yes	150	80	Yes	Atrial fibrillation	No	134	No	No	0.9	146	10.4
400	A	1	No	No	No	No	No	No	No	No	No	No	No	No	No	No	No	No	No	No	No	No	No	No	No	No	No	Yes	No	Yes	No	No	Yes	Yes	No	Yes	No	Yes	115	87	Yes	Atrial fibrillation	No	88	Yes	No	2.65	156	11.1
401	C	38	No	No	No	No	No	No	No	No	Yes	No	No	No	No	No	No	No	No	No	No	No	No	No	No	No	No	No	No	No	No	No	No	No	No	No	No	Yes	120	139	Yes	Atrial fibrillation	No	89	Yes	No	0.75	139	14.2
402	C	12	No	No	No	No	No	No	No	No	Yes	No	No	No	Yes	No	No	Yes	No	No	No	Yes	No	No	No	No	No	Yes	No	No	No	Yes	Yes	No	No	No	No	Yes	120	95	Yes	Atrial fibrillation	No	117	Yes	No	0.52	140	12.2
403	C	7	Yes	No	No	Yes	No	No	No	Yes	Yes	No	No	No	Yes	Yes	No	No	No	No	No	No	No	Yes	No	Yes	No	No	No	Yes	Yes	Yes	Yes	Yes	No	No	No	No	100	50	Yes	Sinus rhythm	No	142	No	No	1.18	136	11.8
404	A	7	No	No	No	No	No	No	Yes	No	No	No	Yes	No	No	No	No	No	No	Yes	No	No	No	No	No	Yes	No	No	Yes	Yes	No	Yes	Yes	No	Yes	No	Yes	Yes	135	125	Yes	Sinus rhythm	No	104	Yes	No	2.55	133	11.5
405	C	5	No	No	Yes	No	No	Yes	Yes	Yes	Yes	No	No	No	Yes	No	No	No	No	Yes	No	Yes	No	No	No	No	No	Yes	No	Yes	No	Yes	Yes	Yes	Yes	No	Yes	Yes	160	101	Yes	Atrial fibrillation	No	139	Yes	No	1.58	145	10.4
406	A	4	No	No	Yes	No	No	No	Yes	Yes	No	No	No	Yes	No	No	No	No	No	Yes	No	No	No	No	No	Yes	Yes	No	No	Yes	No	Yes	Yes	Yes	Yes	No	No	Yes	130	79	Yes	Sinus rhythm	No	84	Yes	No	3.95	132	9.5
407	A	10	No	No	Yes	No	No	No	Yes	No	No	No	No	No	No	No	No	No	No	Yes	No	No	No	No	No	Yes	No	Yes	No	Yes	No	No	Yes	Yes	No	No	No	Yes	150	73	Yes	Sinus rhythm	No	109	Yes	No	2.25	146	15.2
408	C	9	No	No	No	Yes	No	Yes	Yes	No	Yes	No	Yes	No	No	No	No	No	Yes	Yes	No	No	No	No	No	Yes	No	Yes	No	No	No	Yes	Yes	Yes	No	No	No	Yes	220	100	Yes	Sinus rhythm	No	86	Yes	No	1.35	142	8.9
409	C	39	No	Yes	No	No	No	No	Yes	No	No	No	Yes	No	No	Yes	Yes	No	Yes	No	No	No	No	No	No	Yes	No	Yes	Yes	Yes	No	No	Yes	Yes	No	No	No	Yes	200	100	Yes	Atrial fibrillation	No	110	Yes	No	0.66	138	12.4
410	C	37	No	No	No	No	No	No	No	No	No	No	No	No	No	No	Yes	No	No	No	No	No	No	No	No	No	No	No	No	Yes	No	No	Yes	Yes	No	No	No	Yes	140	90	Yes	Sinus rhythm	No	98	Yes	No	0.63	130	12.7
411	A	8	No	No	Yes	Yes	No	Yes	Yes	Yes	Yes	No	No	No	Yes	No	No	No	Yes	Yes	No	No	No	No	No	Yes	Yes	No	No	Yes	Yes	Yes	Yes	Yes	No	No	No	Yes	150	106	Yes	Sinus rhythm	Left	150	Yes	No	1.5	130	7.2
412	A	8	No	No	No	No	No	Yes	No	No	No	No	No	No	No	No	No	No	No	No	No	No	No	No	No	No	No	No	No	Yes	Yes	No	No	Yes	No	No	No	Yes	150	94	Yes	Sinus rhythm	Left	132	Yes	No	0.86	140	13.4
413	A	2	No	No	No	No	No	No	No	No	No	No	No	No	No	No	No	No	No	No	No	No	No	No	No	No	No	No	No	No	Yes	Yes	Yes	No	Yes	No	No	Yes	140	69	Yes	Atrial fibrillation	No	105	Yes	No	1.08	141	16
414	A	9	No	No	No	No	No	No	No	Yes	Yes	No	No	No	No	No	No	No	No	No	No	No	No	No	No	No	No	No	No	Yes	No	No	No	No	No	No	No	Yes	185	150	Yes	Atrial fibrillation	Left	148	Yes	No	1.28	140	15.7
415	A	4	No	No	No	No	No	No	No	Yes	Yes	No	Yes	No	No	Yes	No	No	No	No	No	Yes	No	Yes	No	Yes	No	No	No	Yes	No	Yes	Yes	Yes	No	No	No	Yes	180	89	Yes	Atrial fibrillation	No		No	No	1.1	141	12.6
416	B	26	No	No	No	No	No	No	No	No	No	No	No	Yes	No	No	No	No	No	Yes	No	No	No	No	No	No	No	Yes	No	Yes	No	No	Yes	Yes	No	No	Yes	Yes	120	71	Yes	Atrial fibrillation	No	101	Yes	No	1.64	140	12.7
417	A	13	No	No	No	No	No	No	Yes	No	No	No	No	No	No	Yes	No	No	No	No	No	No	No	No	No	Yes	No	No	Yes	No	No	No	Yes	Yes	No	No	No	Yes	160	97	Yes	Atrial fibrillation	Left	137	Yes	No	1.27	139	11.2
418	B	8	No	Yes	No	No	No	No	No	No	No	No	No	No	Yes	No	No	No	No	No	No	No	No	No	No	No	No	No	No	Yes	No	Yes	Yes	No	Yes	No	No	Yes	130	68	No	Pacemaker rhythm	No	176	No	No	1.18	138	14.4
419	A	5	No	No	No	No	No	No	No	No	No	No	No	No	No	No	No	No	No	No	No	No	No	No	No	No	No	Yes	Yes	Yes	Yes	No	No	Yes	No	No	No	Yes	130	75	Yes	Sinus rhythm	No	106	No	No	1.19	135	11.7
420	A	3	No	No	No	No	No	No	No	No	Yes	No	No	No	No	No	No	No	No	No	No	No	No	No	No	No	Yes	No	No	No	No	No	No	Yes	No	No	No	Yes	140	80	Yes	Sinus rhythm	No	85	Yes	No	0.59	138	13.4
421	A	16	No	No	No	No	No	No	No	No	No	No	No	No	No	No	No	No	No	No	No	No	No	No	No	No	No	No	Yes	Yes	No	Yes	No	No	No	No	No	Yes	160	90	Yes	Sinus rhythm	Left	154	Yes	No	0.56	138	10.8
422	B	15	No	No	No	No	No	No	No	No	No	No	No	No	No	No	No	No	No	Yes	No	No	No	No	No	No	Yes	No	Yes	Yes	Yes	Yes	Yes	Yes	No	No	No	Yes	140	45	Yes	Sinus rhythm	No	90	Yes	No	1.35	139	10.8
423	C	10	No	No	Yes	No	No	Yes	Yes	No	No	No	No	No	No	No	No	No	No	Yes	No	No	No	No	Yes	No	Yes	No	No	Yes	Yes	No	Yes	Yes	No	No	No	Yes	105	55	Yes	Sinus rhythm	No	110	Yes	No	2.06	132	8.9
424	A	1	No	No	No	No	No	No	No	No	Yes	No	No	No	No	No	No	No	No	No	No	No	No	No	No	No	No	Yes	No	Yes	Yes	Yes	No	Yes	Yes	No	No	No	180	90	No	Sinus rhythm	No	110	No	No	1.21	142	13.5
425	A	9	No	No	Yes	No	No	No	Yes	No	No	No	No	No	No	Yes	No	Yes	Yes	Yes	No	No	No	No	Yes	Yes	Yes	No	No	Yes	No	No	Yes	No	No	No	No	Yes	130	70	No	Pacemaker rhythm	No	141	Yes	No	1.48	141	12.9
426	C	8	No	Yes	No	No	No	No	No	No	No	No	No	No	No	No	No	Yes	No	Yes	No	No	No	No	No	No	No	No	No	No	No	No	Yes	Yes	No	No	Yes	Yes	180	120	Yes	Sinus rhythm	No	105	Yes	No	1.31	143	12.2
427	A	26	No	No	No	No	No	No	No	No	Yes	No	No	No	No	No	Yes	No	No	No	No	No	No	No	No	No	No	Yes	No	Yes	Yes	No	Yes	Yes	Yes	No	No	Yes	160	66	Yes	Atrial fibrillation	No	122	Yes	No	0.96	141	11.5
428	A	14	No	No	Yes	No	Yes	Yes	Yes	No	No	No	No	No	No	No	No	No	Yes	Yes	No	No	No	No	No	Yes	Yes	No	Yes	Yes	Yes	No	Yes	Yes	No	No	No	Yes	150	95	Yes	Pacemaker rhythm	No	175	Yes	No	1.63	136	11.4
429	C	7	No	No	No	No	No	No	No	No	Yes	No	No	No	No	No	No	No	No	Yes	No	No	No	No	No	No	No	No	No	Yes	No	No	Yes	Yes	Yes	No	No	Yes	150	63	Yes	Sinus rhythm	No	99	Yes	No	1.41	138	10
430	C	6	Yes	No	No	No	No	No	No	Yes	No	No	No	No	No	No	No	No	No	No	No	No	No	No	No	No	No	No	No	No	No	No	No	No	No	No	No	Yes	140	113	Yes	Sinus rhythm	No	102	Yes	No	1.12	135	15.6
431	A	5	No	No	No	No	No	No	No	No	No	No	No	No	No	No	No	No	No	No	No	No	No	No	No	No	Yes	Yes	No	Yes	No	Yes	No	No	Yes	No	No	Yes	180	100	Yes	Sinus rhythm	No	126	Yes	No	0.91	144	12.3
432	A	9	No	No	No	No	No	Yes	No	No	No	No	No	No	No	No	No	No	No	No	No	No	No	No	No	No	No	No	No	No	No	No	No	No	No	Yes	No	Yes	110	89	Yes	Atrial fibrillation	No	94	Yes	No	0.58	146	14.2
433	C	8	No	No	No	No	No	No	No	No	No	No	No	No	No	No	No	No	Yes	No	No	No	No	No	Yes	Yes	No	Yes	No	Yes	No	Yes	Yes	No	No	No	No	Yes	120	87	Yes	Sinus rhythm	No	93	Yes	No	0.57	142	12.2
434	C	8	No	Yes	Yes	No	No	No	No	No	Yes	No	No	No	Yes	No	Yes	No	No	No	No	No	No	No	No	No	Yes	No	No	Yes	No	No	Yes	Yes	No	No	Yes	Yes	160	69	Yes	Pacemaker rhythm	No	186	Yes	No	1.43	132	12.2
435	A	1	No	No	No	No	No	No	No	No	No	No	No	No	No	No	No	No	No	No	No	No	No	No	No	No	No	No	No	No	No	No	No	No	No	No	No	Yes	130	70	No	Sinus rhythm	No	92	No	No	2.91	146	11
436	C	9	No	Yes	No	No	No	Yes	Yes	No	No	No	No	No	Yes	Yes	No	No	No	Yes	No	No	No	No	No	No	No	No	Yes	Yes	No	No	Yes	No	No	No	No	Yes	120	132	Yes	Atrial fibrillation	Left	146	Yes	No	1.37	139	9.1
437	C	9	No	No	No	Yes	No	No	Yes	No	Yes	No	No	No	Yes	No	No	No	No	Yes	No	No	No	No	No	No	No	No	No	Yes	Yes	Yes	Yes	No	No	No	No	Yes	130	103	Yes	Atrial fibrillation	No	110	Yes	No	1.35	133	11.1
438	A	8	No	No	Yes	No	No	No	Yes	No	No	No	No	Yes	No	Yes	No	No	No	No	No	No	No	No	No	Yes	Yes	No	Yes	Yes	Yes	No	Yes	Yes	Yes	No	No	Yes	120	74	Yes	Sinus rhythm	No	111	Yes	No	1.05	143	11.5
439	A	19	No	No	No	No	No	No	Yes	No	No	No	No	No	No	No	Yes	No	No	No	No	No	No	No	No	No	No	No	No	Yes	Yes	Yes	No	Yes	Yes	No	No	Yes	120	80	Yes	Pacemaker rhythm	No	201	No	No	1.25	139	11.5
440	C	16	No	No	No	No	No	No	No	No	No	No	No	No	No	No	No	No	No	No	No	No	No	No	No	No	No	No	Yes	No	No	No	Yes	No	No	No	Yes	Yes	160	140	Yes	Atrial fibrillation	Right	142	Yes	No	2.68	141	11
441	C	9	No	No	Yes	No	Yes	No	Yes	No	No	No	No	No	No	No	No	No	No	No	No	No	No	No	No	No	Yes	No	No	Yes	No	Yes	No	No	No	No	No	Yes	190	72	Yes	Sinus rhythm	No	93	Yes	No	0.77	138	13.5
442	A	6	No	No	No	No	No	No	No	No	No	No	No	No	No	No	No	No	No	Yes	No	No	No	No	No	No	No	No	No	No	No	No	No	No	No	No	No	Yes	210	112	Yes	Sinus rhythm	No	101	Yes	No	1.5	137	17.7
443	A	5	No	No	Yes	No	No	No	Yes	No	No	No	No	No	No	No	Yes	Yes	No	No	No	No	No	No	No	No	Yes	No	No	Yes	Yes	Yes	No	No	Yes	No	No	Yes	180	68	Yes	Sinus rhythm	No	97	Yes	No	1.31	147	15.1
444	A	1	Yes	No	Yes	No	Yes	No	Yes	Yes	Yes	No	No	No	No	No	No	Yes	No	Yes	No	No	No	No	Yes	No	Yes	Yes	No	Yes	Yes	Yes	Yes	Yes	No	Yes	No	Yes	150	124	Yes	Sinus rhythm	Left	132	Yes	Yes	1.86	135	9.7
445	B	15	No	No	No	No	No	Yes	Yes	No	No	No	No	No	No	Yes	No	No	Yes	No	No	No	No	No	No	Yes	No	Yes	Yes	Yes	No	No	No	No	No	No	No	Yes	180	75	Yes	Atrial fibrillation	No	96	Yes	No	0.69	136	9.8
446	C	11	Yes	No	Yes	No	No	No	Yes	No	No	No	No	No	No	Yes	No	No	No	Yes	No	No	No	No	No	Yes	Yes	No	No	Yes	Yes	No	Yes	No	No	No	No	Yes	160	45	Yes	Atrial fibrillation	No	86	Yes	No	1.59	140	10.7
447	C	7	No	No	Yes	No	No	Yes	No	No	No	No	No	Yes	No	No	No	No	No	No	No	No	No	No	No	No	No	No	No	Yes	No	Yes	Yes	Yes	No	No	No	Yes	130	75	Yes	Sinus rhythm	Right	158	Yes	No	0.56	134	12.1
448	A	1	No	No	No	No	No	Yes	Yes	No	No	No	No	No	No	No	No	No	No	Yes	No	No	No	No	No	Yes	No	Yes	No	Yes	No	No	Yes	No	No	No	No	Yes	110	76	Yes	Atrial fibrillation	No	102	Yes	No	1.64	143	11.1
449	A	3	No	No	No	No	No	No	No	No	Yes	No	Yes	No	No	No	No	No	No	No	No	No	No	No	No	No	No	No	No	No	No	No	No	No	No	No	No	Yes	130	120	Yes	Atrial fibrillation	No	86	No	No	0.86	131	11.6
450	A	35	No	No	Yes	Yes	No	No	Yes	Yes	No	No	No	No	No	Yes	Yes	No	No	No	No	No	No	No	No	Yes	Yes	Yes	Yes	Yes	No	Yes	Yes	Yes	No	No	No	Yes	105	100	Yes	Atrial fibrillation	Right	156	No	No	1.32	133	13.1
451	A	11	No	No	No	No	No	No	Yes	Yes	Yes	Yes	No	No	Yes	Yes	No	Yes	Yes	Yes	No	No	No	No	No	Yes	No	Yes	No	No	Yes	No	Yes	Yes	No	No	No	Yes	110	60	Yes	Pacemaker rhythm	No	246	Yes	No	1.72	139	12.8
452	A	11	No	No	No	No	No	No	No	Yes	Yes	No	No	No	No	No	No	No	No	No	No	No	No	No	No	Yes	No	No	No	No	No	No	No	No	No	No	No	Yes	130	66	Yes	Sinus rhythm	Left	130	Yes	No	1.24	138	14.1
453	A	10	No	No	No	No	No	No	No	No	No	No	No	No	No	No	No	No	No	No	No	No	No	No	No	No	No	No	No	No	No	Yes	No	No	No	No	No	Yes	220	115	Yes	Sinus rhythm	Left	145	Yes	No	0.81	141	14.8
454	C	7	No	No	No	No	No	No	No	Yes	No	No	No	No	No	No	Yes	No	No	No	No	No	No	No	No	No	No	No	No	No	Yes	Yes	Yes	No	No	No	No	Yes	140	102	Yes	Atrial fibrillation	No	88	Yes	No	0.8	139	14.3
455	B	7	No	No	No	No	No	No	No	No	No	No	No	No	No	No	No	No	No	No	No	No	No	No	No	No	No	No	No	No	No	No	No	Yes	No	No	No	Yes	130	106	Yes	Atrial fibrillation	No	105	Yes	No	0.78	145	14.6
456	A	6	No	No	Yes	No	No	Yes	No	Yes	Yes	No	No	No	No	Yes	No	No	Yes	Yes	No	No	Yes	No	No	Yes	No	No	Yes	Yes	Yes	Yes	Yes	Yes	Yes	No	Yes	Yes	130	80	No	Atrial fibrillation	No	86	Yes	No	1.42	143	11.3
457	A	41	No	No	Yes	No	No	No	Yes	No	No	No	No	No	No	Yes	No	No	No	Yes	No	No	No	No	Yes	No	Yes	Yes	No	No	Yes	No	Yes	Yes	Yes	No	Yes	Yes	180	80	Yes	Atrial fibrillation	No	92	Yes	No	3.93	137	9.9
458	A	13	No	No	No	No	No	No	No	No	Yes	No	No	No	No	No	No	No	No	No	No	No	No	No	No	No	No	Yes	No	Yes	No	Yes	Yes	No	Yes	Yes	No	Yes	150	76	Yes	Atrial fibrillation	No	102	Yes	No	1.29	142	14.7
459	A	13	No	No	No	No	No	Yes	Yes	No	Yes	No	No	No	No	No	No	No	No	Yes	No	No	No	No	No	No	No	No	No	No	No	No	Yes	No	No	No	No	Yes	140	110	Yes	Sinus rhythm	No	89	Yes	No	1.78	141	8.5
460	A	6	No	No	No	No	No	Yes	No	No	No	No	No	No	No	No	No	No	No	No	No	No	No	No	No	No	No	No	No	No	No	No	No	No	No	No	No	Yes	120	95	Yes	Sinus rhythm	Left	148	Yes	No	1.04	137	14.6
461	A	5	No	No	No	No	No	Yes	Yes	No	No	No	No	No	Yes	Yes	Yes	No	No	No	No	No	No	No	No	No	No	No	No	Yes	No	No	Yes	No	No	No	No	Yes	160	100	Yes	Sinus rhythm	Left	140	Yes	No	0.68	140	10.1
462	A	1	No	No	No	No	No	No	No	No	No	No	No	No	No	No	No	No	No	No	No	No	No	No	No	No	Yes	No	No	No	No	No	Yes	Yes	No	Yes	No	Yes	160	160	Yes	Atrial fibrillation	No	113	Yes	No	1.42	140	12.9
463	A	11	No	No	No	No	No	No	Yes	No	No	No	No	No	No	No	No	No	No	No	No	No	No	No	No	No	No	No	No	No	No	Yes	Yes	No	Yes	No	No	Yes	140	80	No	Sinus rhythm	Right	124	No	No	1.28	144	12.3
464	A	7	No	No	No	No	No	No	No	No	No	No	No	No	No	No	No	No	No	No	No	No	No	No	No	No	No	Yes	No	No	No	No	Yes	No	No	No	No	Yes	140	43	No	Atrial fibrillation	No	93	Yes	No	0.83	137	12.7
465	C	6	No	No	Yes	No	Yes	No	Yes	No	No	No	No	No	No	Yes	No	No	No	No	No	No	No	No	No	No	No	No	Yes	Yes	No	No	Yes	Yes	Yes	No	No	Yes	140	76	Yes	Atrial fibrillation	No	114	Yes	No	1.16	139	13.5
466	C	5	No	No	Yes	No	No	No	Yes	Yes	No	No	No	No	No	No	No	No	No	Yes	No	No	No	No	Yes	No	No	No	No	Yes	No	Yes	No	No	Yes	No	No	Yes	140	88	Yes	Sinus rhythm	No	102	No	No	7.23	139	10.1
467	C	51	No	No	Yes	Yes	No	No	Yes	No	No	No	No	No	Yes	Yes	No	No	No	Yes	No	No	No	No	No	Yes	Yes	Yes	No	No	No	No	Yes	Yes	No	No	No	Yes	135	120	Yes	Pacemaker rhythm	No	170	Yes	Yes	2.41	133	9.1
468	B	18	No	No	No	No	No	No	No	No	Yes	No	No	No	No	No	No	No	No	No	No	No	No	No	No	No	Yes	Yes	No	Yes	Yes	Yes	Yes	Yes	Yes	No	No	Yes	120	90	Yes	Atrial fibrillation	No	112	Yes	No	1.18	135	9.8
469	B	11	No	Yes	No	No	No	No	No	Yes	Yes	No	No	No	No	No	No	Yes	No	No	No	No	No	No	No	No	No	No	No	Yes	No	No	No	No	No	No	No	Yes	165	90	Yes	Sinus rhythm	Left	166	Yes	No	1.07	130	12.6
470	C	7	No	No	No	No	No	No	No	Yes	No	No	No	No	No	No	No	Yes	No	No	No	No	No	No	No	No	No	No	No	Yes	Yes	Yes	Yes	Yes	No	No	No	Yes	110	65	Yes	Sinus rhythm	No	114	Yes	No	0.9	137	10.4
471	C	6	No	No	No	No	No	No	No	No	No	No	Yes	Yes	No	No	No	No	No	No	No	No	No	No	No	No	No	No	No	Yes	No	No	No	No	No	No	No	Yes	180	90	Yes	Sinus rhythm	No	104	Yes	No	0.99	141	11.9
472	A	5	No	No	No	No	No	No	No	No	No	No	No	No	No	No	No	No	No	No	No	No	No	No	No	No	No	No	No	Yes	No	No	No	Yes	No	No	No	Yes	100	66	Yes	Sinus rhythm	No	82	Yes	No	1.03	142	12.9
473	C	5	No	No	No	No	No	Yes	No	No	Yes	No	No	No	No	No	No	No	No	No	No	No	No	No	No	No	No	Yes	No	Yes	Yes	Yes	No	Yes	No	No	No	Yes	180	108	Yes	Atrial fibrillation	No	98	Yes	No	0.85	135	9.3
474	A	3	No	No	No	No	No	No	No	No	Yes	No	No	No	No	No	No	No	No	No	No	No	No	No	No	No	No	No	Yes	Yes	No	Yes	Yes	No	Yes	No	No	No	120	45	No	Sinus rhythm	Right	191	No	No	1.4	141	14.3
475	A	10	No	No	No	No	No	No	No	No	No	No	No	No	No	No	No	No	No	No	No	No	No	No	No	No	No	Yes	Yes	Yes	No	No	Yes	No	No	No	No	Yes	120	71	Yes	Atrial fibrillation	No	80	Yes	No	1.09	134	13.5
476	A	4	No	No	No	No	No	No	Yes	No	Yes	No	Yes	No	No	No	No	No	No	Yes	No	No	No	No	No	No	No	Yes	No	Yes	Yes	Yes	Yes	Yes	Yes	No	No	Yes	150	66	Yes	Sinus rhythm	No	114	Yes	No	1.06	130	11.1
477	A	13	No	No	No	No	No	No	No	No	Yes	No	No	No	No	Yes	No	No	No	No	Yes	No	No	No	No	No	No	No	No	Yes	No	Yes	Yes	Yes	No	Yes	No	Yes	150	140	Yes	Atrial fibrillation	No	109	Yes	No	1.51	139	12.3
478	A	11	No	No	Yes	No	No	No	Yes	Yes	Yes	No	No	No	No	No	No	No	No	Yes	No	No	No	No	No	No	Yes	No	No	Yes	Yes	Yes	Yes	Yes	Yes	No	Yes	Yes	100	98	Yes	Sinus rhythm	Left	162	Yes	No	1.71	141	12.4
479	A	10	No	No	Yes	No	No	No	No	No	No	No	No	No	No	Yes	No	No	No	No	No	No	No	No	No	No	No	No	No	Yes	No	No	Yes	No	No	No	No	Yes	130	71	Yes	Atrial fibrillation	No	86	Yes	No	0.92	146	9.8
480	C	8	No	No	No	No	No	No	No	No	No	No	No	No	No	Yes	No	No	No	No	No	No	No	No	No	Yes	No	No	No	No	No	No	No	No	No	No	No	Yes	140	103	Yes	Atrial fibrillation	No	88	Yes	No	0.8	140	11.6
481	A	15	No	No	No	No	No	No	No	No	No	No	No	No	No	No	No	No	No	No	No	No	No	No	No	No	No	No	No	Yes	No	No	Yes	No	No	No	No	Yes	135	120	Yes	Atrial fibrillation	No	110	Yes	No	1.9	138	10.4
482	A	16	No	No	No	No	No	No	Yes	No	No	No	No	No	No	Yes	No	No	No	No	No	No	No	No	No	No	Yes	Yes	Yes	Yes	Yes	No	Yes	Yes	Yes	No	No	Yes	140	86	Yes	Atrial fibrillation	No	111	Yes	No	0.77	144	10.1
483	A	14	No	No	No	No	No	No	Yes	No	No	No	No	No	No	Yes	Yes	No	No	Yes	No	No	No	No	No	Yes	No	Yes	No	No	No	No	Yes	Yes	No	No	Yes	Yes	140	60	Yes	Pacemaker rhythm	No	193	Yes	No	1.89	136	15.7
484	C	13	No	No	No	No	No	No	No	No	No	No	No	No	No	No	No	No	No	No	No	No	No	No	No	No	No	No	No	No	No	No	No	No	No	No	No	Yes	160	89	Yes	Sinus rhythm	No	119	Yes	No	0.93	138	14
485	A	12	No	No	No	No	No	No	No	No	No	No	No	No	No	No	No	No	No	No	No	No	No	No	No	No	Yes	No	No	Yes	No	Yes	No	Yes	No	No	No	Yes	220	95	Yes	Sinus rhythm	Right	154	Yes	No	0.81	143	10.6
486	A	8	No	No	No	No	No	No	No	No	No	No	Yes	No	No	Yes	No	No	No	No	No	No	No	No	No	Yes	No	Yes	No	No	No	Yes	Yes	Yes	No	Yes	No	Yes	160	84	Yes	Atrial fibrillation	No	148	Yes	No	2.03	130	9.8
487	A	1	No	No	Yes	No	No	No	Yes	Yes	Yes	No	No	No	No	No	No	No	No	No	No	No	Yes	No	No	No	Yes	Yes	No	Yes	Yes	Yes	No	Yes	Yes	No	No	Yes	210	65	Yes	Sinus rhythm	Left	186	Yes	No	1.03	137	12.6
488	B	23	No	No	No	No	No	No	No	No	No	No	No	No	No	No	No	No	No	Yes	No	No	No	No	No	No	No	No	No	Yes	No	No	No	Yes	No	No	No	Yes	190	80	Yes	Atrial fibrillation	No	86	Yes	No	1.42	138	12.7
489	A	13	No	No	Yes	No	No	No	No	No	No	No	No	No	No	No	No	No	No	No	No	No	No	No	No	Yes	Yes	Yes	Yes	Yes	No	No	Yes	No	No	No	Yes	Yes	160	80	No	Atrial fibrillation	No	86	Yes	No	1.14	141	11.7
490	B	6	No	Yes	No	No	No	No	No	Yes	Yes	No	No	No	No	Yes	No	No	No	Yes	No	No	No	No	No	No	No	No	Yes	Yes	No	Yes	Yes	Yes	No	No	Yes	Yes	90	114	Yes	Atrial fibrillation	Left	161	Yes	No	2.58	133	11.9
491	A	5	No	No	No	No	No	No	Yes	No	No	No	Yes	No	No	No	Yes	No	No	No	No	No	No	No	No	No	No	No	Yes	Yes	Yes	Yes	No	No	Yes	No	No	Yes	110	83	No	Sinus rhythm	No	99	No	No	0.61	146	12.8
492	A	5	No	No	No	No	No	No	Yes	No	Yes	No	Yes	No	No	Yes	Yes	No	Yes	No	No	No	No	No	No	No	No	Yes	No	No	No	No	Yes	Yes	No	No	No	Yes	140	90	Yes	Atrial fibrillation	Right	144	Yes	No	1.07	145	11.1
493	A	10	No	Yes	No	No	No	No	No	No	No	No	No	No	No	No	No	No	No	No	No	No	No	No	No	No	No	No	Yes	Yes	Yes	Yes	Yes	Yes	Yes	No	No	Yes	120	87	Yes	Sinus rhythm	No	121	Yes	No	2.29	137	11.2
494	B	5	No	No	Yes	Yes	No	No	Yes	No	Yes	No	No	No	No	No	No	No	Yes	Yes	No	No	No	No	No	Yes	Yes	No	Yes	Yes	Yes	Yes	Yes	No	No	No	No	Yes	140	76	Yes	Sinus rhythm	No	84	Yes	No	1.61	136	11.1
495	A	4	No	No	No	No	No	No	No	No	Yes	No	No	No	No	No	No	No	No	No	No	No	No	No	No	No	No	No	No	Yes	Yes	No	No	Yes	No	No	No	Yes	170	105	Yes	Atrial fibrillation	No	88	Yes	No	0.85	144	9.7
496	A	10	No	No	No	No	No	No	No	No	No	No	No	Yes	No	No	No	No	No	No	No	No	No	No	No	No	No	No	No	No	No	No	No	No	No	No	No	Yes	100	150	Yes	Atrial fibrillation	No	81	Yes	No	1.16	145	16
497	C	10	No	Yes	No	No	No	No	No	No	No	No	No	No	No	No	No	No	No	No	No	No	No	No	No	No	No	No	Yes	Yes	No	No	Yes	Yes	No	No	No	Yes	140	167	Yes	Atrial fibrillation	No	81	Yes	No	0.81	143	10.1
498	A	7	No	Yes	No	No	No	No	No	No	No	No	No	No	No	No	No	No	No	No	No	No	No	No	No	No	Yes	Yes	Yes	Yes	No	No	Yes	No	Yes	No	No	Yes	180	88	Yes	Atrial fibrillation	No	137	Yes	No	0.71	140	13.5
499	A	6	No	No	No	No	No	No	No	No	No	No	No	No	No	No	No	No	No	No	No	No	No	No	No	No	No	No	No	Yes	No	No	No	No	Yes	No	No	Yes	180	138	Yes	Atrial fibrillation	Left	149	Yes	No	1.13	142	15.9
500	A	3	No	No	No	No	No	No	No	No	No	No	No	No	No	No	No	No	No	No	No	No	No	No	No	No	No	No	No	No	No	No	No	No	Yes	No	No	Yes	140	30	Yes	Sinus rhythm	No	161	Yes	No	1.57	140	11.5
501	A	1	Yes	No	Yes	No	No	No	Yes	Yes	Yes	No	No	Yes	No	Yes	No	Yes	Yes	No	No	No	No	No	No	Yes	Yes	Yes	No	Yes	Yes	Yes	Yes	Yes	Yes	Yes	No	Yes	120	138	Yes	Atrial fibrillation	No	117	Yes	No	1.93	138	12
502	A	1	No	No	No	No	No	Yes	Yes	Yes	No	No	No	No	No	No	Yes	No	No	Yes	No	No	Yes	No	Yes	No	No	No	No	Yes	No	Yes	No	Yes	Yes	No	No	Yes	200	127	Yes	Sinus rhythm	No	85	Yes	No	7.14	143	11.3
503	A	40	No	No	No	No	No	No	No	Yes	Yes	No	No	No	No	No	Yes	No	No	Yes	No	No	No	No	No	No	No	Yes	No	No	No	Yes	Yes	Yes	No	No	No	Yes	130	118	Yes	Sinus rhythm	No	70	Yes	No	2.76	138	10.8
504	C	12	No	No	No	No	No	Yes	No	No	No	No	No	No	No	No	No	No	No	Yes	No	No	No	No	No	No	Yes	Yes	No	Yes	Yes	Yes	No	Yes	No	No	No	Yes	130	88	Yes	Sinus rhythm	Left	194	Yes	No	1.12	141	9.4
505	C	12	Yes	No	No	No	No	No	Yes	No	No	No	No	No	Yes	Yes	No	No	Yes	No	No	No	No	No	No	Yes	No	No	Yes	Yes	No	No	Yes	Yes	No	No	No	Yes	120	78	Yes	Sinus rhythm	No	85	Yes	No	1.03	137	11.4
506	A	8	Yes	No	Yes	No	No	No	No	No	No	No	No	No	No	Yes	No	No	No	No	No	No	No	No	No	No	Yes	No	No	Yes	No	No	Yes	Yes	No	No	No	Yes	110	110	Yes	Atrial fibrillation	No	99	Yes	No	0.88	136	10.4
507	A	4	No	Yes	No	No	No	Yes	No	No	Yes	No	No	No	No	No	Yes	No	Yes	No	No	No	No	No	No	No	No	No	No	No	No	No	No	No	No	Yes	No	Yes	135	105	No	Sinus rhythm	No	82	Yes	No	1.18	143	10
508	A	19	Yes	No	Yes	Yes	No	Yes	Yes	Yes	Yes	No	No	No	Yes	Yes	No	No	Yes	Yes	No	No	Yes	No	No	Yes	Yes	No	No	No	No	No	Yes	No	Yes	No	Yes	Yes	140	80	Yes	Atrial fibrillation	No	112	Yes	No	1.38	132	12.3
509	A	16	No	No	No	No	No	No	No	No	No	No	No	No	No	No	No	No	No	No	No	No	No	No	No	No	No	No	No	Yes	No	Yes	Yes	Yes	No	No	No	Yes	180	115	Yes	Sinus rhythm	No	114	Yes	No	1.43	135	14.3
510	A	10	No	No	No	No	No	No	No	No	No	No	No	No	No	No	No	No	No	No	No	No	No	No	No	No	Yes	Yes	No	Yes	No	Yes	Yes	No	No	No	No	Yes	110	78	Yes	Pacemaker rhythm	No	194	Yes	No	1.27	133	10.5
511	A	3	No	No	No	No	No	No	No	Yes	Yes	No	Yes	No	No	Yes	Yes	No	Yes	Yes	No	No	No	No	No	Yes	No	Yes	No	Yes	No	No	Yes	Yes	No	No	No	Yes	130	80	Yes	Atrial fibrillation	No	114	Yes	No	1.59	146	12.3
512	A	1	No	No	No	No	No	No	Yes	No	No	No	No	No	No	No	No	No	Yes	Yes	No	No	No	No	No	Yes	No	Yes	Yes	No	No	No	Yes	No	No	Yes	No	Yes	110	115	Yes	Atrial fibrillation	Right	127	Yes	No	3.51	144	10.2
513	A	19	No	No	No	Yes	No	Yes	Yes	No	No	No	No	No	No	No	Yes	No	No	No	No	No	No	No	No	No	No	No	Yes	Yes	No	Yes	Yes	Yes	Yes	Yes	No	Yes	105	80	Yes	Sinus rhythm	No	72	Yes	No	2.77	142	9
514	A	13	No	No	No	No	No	No	No	No	No	No	No	No	No	Yes	No	No	No	No	No	No	No	No	No	No	Yes	No	No	Yes	No	No	Yes	Yes	Yes	No	No	Yes	145	120	Yes	Atrial fibrillation	No	105	Yes	No	1.25	140	10.8
515	B	8	No	No	No	No	No	No	Yes	No	No	No	No	No	No	Yes	No	No	No	No	No	No	No	No	No	No	No	No	No	Yes	No	No	No	No	Yes	No	No	Yes	140	65	Yes	Atrial fibrillation	No	90	Yes	No	1.08	140	9.5
516	C	7	Yes	No	No	No	No	No	No	No	No	No	No	No	No	No	No	No	No	No	No	Yes	No	No	No	No	No	No	No	Yes	Yes	Yes	No	Yes	No	No	No	Yes	155	46	Yes	Atrial fibrillation	No	103	Yes	No	1.1	141	12.1
517	A	7	No	No	No	No	No	No	No	No	No	No	No	No	No	Yes	No	No	No	Yes	No	No	No	No	No	No	No	No	Yes	No	No	No	No	No	No	No	No	Yes	140	74	Yes	Atrial fibrillation	No	102	Yes	No	1.99	143	10.1
518	A	6	No	No	No	No	No	Yes	Yes	No	Yes	No	No	No	No	No	No	No	No	Yes	No	No	No	No	No	No	No	Yes	No	Yes	Yes	Yes	Yes	Yes	No	No	No	Yes	160	80	Yes	Sinus rhythm	No	94	Yes	No	1.6	144	10.9
519	A	11	No	No	No	Yes	Yes	No	Yes	No	Yes	No	No	No	No	No	No	No	No	No	No	No	Yes	No	No	No	No	No	Yes	No	Yes	Yes	Yes	Yes	No	No	No	Yes	150	92	Yes	Sinus rhythm	No	100	Yes	No	1.56	144	10.8
520	A	11	No	No	No	No	No	No	Yes	No	Yes	No	No	No	Yes	No	Yes	No	Yes	Yes	No	No	No	No	No	Yes	No	No	No	No	No	Yes	Yes	No	No	No	No	Yes	120	50	Yes	Pacemaker rhythm	No	144	Yes	No	1.35	139	12.9
521	C	8	No	Yes	No	No	No	No	No	Yes	No	No	No	No	No	No	No	No	No	Yes	No	No	No	No	No	No	No	No	No	Yes	No	No	No	No	Yes	No	No	Yes	170	100	Yes	Sinus rhythm	No	110	Yes	No	2.8	140	13.6
522	A	8	No	No	No	No	No	No	Yes	No	No	No	Yes	No	No	No	No	No	Yes	No	No	No	No	No	No	No	No	No	No	No	No	Yes	Yes	Yes	Yes	No	No	Yes	155	110	Yes	Sinus rhythm	No	103	Yes	No	0.92	140	12.9
523	A	5	No	No	No	No	No	Yes	No	No	No	No	No	No	Yes	No	No	No	No	No	No	No	No	No	No	No	No	Yes	No	No	Yes	No	No	No	No	No	No	Yes	160	75	Yes	Pacemaker rhythm	No	157	Yes	No	1.01	134	9.2
524	A	12	No	No	No	No	No	No	Yes	No	No	Yes	No	No	No	Yes	No	No	Yes	No	No	No	No	No	No	Yes	No	Yes	Yes	No	No	No	Yes	Yes	No	No	No	Yes	135	115	Yes	Atrial fibrillation	No	74	Yes	No	1.44	139	13.2
525	A	8	No	No	Yes	No	No	No	No	No	Yes	No	No	No	No	Yes	No	No	No	Yes	No	No	No	No	No	Yes	Yes	No	No	Yes	No	Yes	Yes	Yes	No	Yes	No	Yes	180	89	Yes	Sinus rhythm	No	91	Yes	No	3.31	141	9.9
526	A	6	Yes	No	No	Yes	No	No	Yes	Yes	No	No	No	No	No	No	Yes	No	No	No	No	No	Yes	No	No	No	No	Yes	No	Yes	Yes	Yes	Yes	Yes	No	No	Yes	Yes	140	100	Yes	Sinus rhythm	Right	145	Yes	No	1.34	142	13.3
527	C	10	Yes	No	No	No	No	Yes	No	No	Yes	Yes	Yes	No	No	Yes	No	No	Yes	No	No	No	No	No	No	Yes	No	Yes	Yes	No	No	No	Yes	Yes	Yes	Yes	No	Yes	100	85	Yes	Atrial fibrillation	No	89	Yes	No	0.6	132	10.4
528	A	22	No	No	No	No	No	Yes	No	No	No	No	No	No	Yes	Yes	No	No	No	No	No	No	No	No	No	No	No	No	No	Yes	No	No	No	Yes	Yes	No	Yes	Yes	110	140	Yes	Atrial fibrillation	No	90	Yes	No	0.83	142	11.3
529	A	21	No	Yes	No	No	No	Yes	No	No	No	No	No	No	Yes	Yes	No	No	No	Yes	No	No	No	No	No	Yes	No	No	Yes	Yes	No	Yes	No	No	Yes	No	No	Yes	140	85	Yes	Pacemaker rhythm	No	176	Yes	No	0.99	145	10.9
530	A	12	No	No	Yes	No	No	No	No	No	Yes	No	No	No	No	Yes	No	Yes	No	No	No	No	Yes	No	No	No	Yes	Yes	No	Yes	No	Yes	Yes	Yes	Yes	No	Yes	Yes	145	65	Yes	Sinus rhythm	No	121	No	No	0.97	146	11.7
531	A	10	No	No	No	No	No	No	No	No	No	No	No	No	Yes	No	No	No	No	No	No	No	No	No	No	No	No	Yes	No	Yes	Yes	No	Yes	Yes	No	No	No	Yes	180	94	Yes	Atrial fibrillation	No	97	Yes	No	0.79	143	10.7
532	A	5	No	No	No	No	No	No	No	No	No	No	No	Yes	No	No	No	No	No	No	No	No	No	No	No	No	No	No	No	No	No	No	No	No	No	No	No	Yes	150	108	Yes	Atrial fibrillation	No	100	Yes	No	0.76	141	15.8
533	A	20	No	No	No	No	No	Yes	No	No	No	No	No	No	No	No	No	No	No	No	No	No	No	No	No	No	No	No	No	No	No	No	No	No	No	No	No	Yes	140	66	Yes	Sinus rhythm	No	93	Yes	No	0.61	139	7.5
534	A	15	No	No	No	No	No	No	No	No	Yes	No	No	No	No	No	No	No	No	No	No	No	No	No	No	No	No	Yes	Yes	Yes	Yes	No	Yes	No	Yes	No	No	Yes	110	80	Yes	Pacemaker rhythm	No	165	Yes	No	2.11	144	10.4
535	A	15	No	No	No	No	No	No	No	No	No	No	No	No	No	No	No	No	No	No	No	No	No	No	No	No	No	No	No	No	No	No	Yes	Yes	No	No	No	Yes	160	80	Yes	Sinus rhythm	No	118	Yes	No	0.79	143	13.2
536	A	9	No	No	No	No	No	No	No	Yes	No	No	No	No	No	No	No	No	No	No	No	No	No	No	No	No	No	No	No	No	No	No	No	No	No	No	No	Yes	145	98	Yes	Sinus rhythm	No	88	Yes	No	0.77	138	13.8
537	A	8	No	Yes	No	No	No	No	Yes	No	No	No	No	No	No	No	No	No	No	No	No	No	No	No	No	No	No	No	Yes	Yes	No	Yes	No	No	No	No	No	Yes	110	77	Yes	Sinus rhythm	No	137	Yes	No	1.35	139	12
538	A	4	No	No	No	No	No	No	Yes	Yes	Yes	No	Yes	Yes	Yes	Yes	No	No	Yes	No	No	No	No	Yes	No	Yes	No	No	No	No	No	No	No	No	No	No	Yes	Yes	115	74	No	Pacemaker rhythm	No	217	No	No	1.18	134	13.6
539	A	9	No	No	Yes	No	No	No	Yes	No	No	No	No	No	No	No	Yes	No	No	No	No	No	No	No	No	No	Yes	No	No	No	Yes	Yes	No	Yes	No	No	No	Yes	140	68	No	Sinus rhythm	Left	175	No	No	1.22	140	13.8
540	C	7	No	No	Yes	No	No	Yes	Yes	No	Yes	No	No	No	No	No	No	Yes	Yes	No	No	No	Yes	No	No	Yes	No	No	No	Yes	Yes	Yes	Yes	No	No	No	No	Yes	85	100	Yes	Sinus rhythm	No	98	Yes	No	0.54	140	14
541	C	2	No	No	No	No	No	No	No	No	No	No	No	No	No	No	No	No	No	No	No	No	No	No	No	No	Yes	Yes	Yes	Yes	Yes	Yes	No	No	Yes	No	No	Yes	140	76	Yes	Sinus rhythm	No	112	Yes	No	1.31	143	13.2
542	A	12	No	No	No	No	No	No	No	No	No	No	No	No	No	No	No	No	No	No	No	No	No	No	No	No	No	No	No	Yes	No	Yes	Yes	Yes	No	No	Yes	Yes	110	59	Yes	Sinus rhythm	Right	133	Yes	No	1.84	123	14.9
543	C	10	No	No	No	No	No	No	No	No	No	No	No	No	No	No	No	No	No	Yes	No	No	No	No	No	No	No	Yes	Yes	No	No	Yes	Yes	No	No	No	No	Yes	120	100	Yes	Sinus rhythm	Right	139	Yes	No	1.45	143	13.6
544	A	4	No	No	No	No	No	No	No	No	No	No	No	No	No	No	No	No	No	No	No	No	No	No	No	No	No	Yes	Yes	Yes	No	No	Yes	Yes	Yes	No	No	Yes	200	70	No	Sinus rhythm	No	121	Yes	No	0.87	142	16.9
545	A	4	No	No	No	No	No	No	No	No	No	No	No	No	No	No	No	No	No	No	No	No	No	No	No	No	No	Yes	No	Yes	No	No	Yes	No	No	No	No	Yes	190	73	Yes	Atrial fibrillation	No	101	Yes	No	0.87	143	14
546	C	13	No	Yes	No	No	Yes	No	Yes	No	No	No	No	No	No	No	No	No	No	Yes	No	No	No	No	No	Yes	No	No	No	Yes	No	No	Yes	No	Yes	No	No	Yes	90	78	Yes	Atrial fibrillation	Right	138	Yes	No	4.57	132	11.9
547	A	12	No	No	No	No	No	No	No	No	Yes	No	No	Yes	No	No	No	No	No	Yes	No	No	No	No	No	Yes	No	No	No	Yes	No	No	Yes	Yes	Yes	No	No	Yes	140	60	Yes	Atrial fibrillation	Right	149	Yes	No	2.15	138	11.4
548	C	10	No	No	No	No	No	Yes	Yes	No	No	No	No	No	No	No	No	Yes	No	Yes	No	No	No	No	No	No	No	No	Yes	No	No	No	Yes	Yes	No	No	No	Yes	135	120	Yes	Sinus rhythm	No	80	Yes	No	1.54	136	13.3
549	A	5	No	No	No	No	No	No	No	No	No	No	No	No	No	No	No	No	No	No	No	No	No	No	No	No	No	No	No	Yes	Yes	No	No	No	No	Yes	Yes	Yes	160	133	Yes	Atrial fibrillation	No	97	Yes	No	0.9	142	13.3
550	A	3	No	No	No	No	No	No	Yes	No	No	No	No	No	No	No	No	No	No	No	No	No	No	No	No	No	No	No	No	Yes	No	No	No	No	No	No	No	Yes	110	108	Yes	Sinus rhythm	No	87	Yes	No	1.09	129	11.4
551	A	2	No	No	No	No	No	No	No	Yes	No	No	No	No	No	Yes	No	No	No	No	No	No	Yes	No	No	No	No	Yes	No	No	No	Yes	Yes	Yes	No	No	No	Yes	110	77	Yes	Sinus rhythm	No	133	Yes	No	1.27	141	10
552	A	4	Yes	No	No	No	No	No	No	No	Yes	No	No	No	No	No	No	No	No	No	No	No	No	No	No	No	No	No	No	No	No	No	No	No	No	No	No	Yes	230	102	Yes	Sinus rhythm	Left	185	Yes	No	1.29	136	15.9
553	B	26	No	Yes	Yes	No	No	No	No	No	Yes	No	No	No	No	No	No	No	Yes	Yes	No	No	No	No	No	No	Yes	No	Yes	Yes	Yes	No	Yes	No	No	No	No	No	110	69	Yes	Sinus rhythm	No	104	Yes	No	1.64	144	9.6
554	A	22	No	No	No	No	No	No	No	No	No	No	No	No	No	No	No	No	No	No	No	No	No	No	No	No	No	No	No	Yes	No	No	No	No	No	No	No	Yes	130	150	Yes	Atrial fibrillation	No	77	Yes	No	0.89	138	13.6
555	A	15	No	No	No	No	No	Yes	Yes	No	Yes	No	No	No	No	No	No	No	No	No	No	No	No	No	No	No	No	No	No	No	No	No	No	No	No	No	No	Yes	110	74	Yes	Sinus rhythm	Right	145	Yes	No	1.98	140	12.1
556	A	13	No	Yes	Yes	No	Yes	No	No	No	No	No	No	No	No	Yes	No	No	Yes	No	No	No	No	No	No	No	Yes	No	Yes	Yes	No	No	Yes	No	Yes	No	No	Yes	160	114	Yes	Sinus rhythm	No	89	Yes	No	1.74	134	11.6
557	A	12	Yes	No	No	No	No	No	No	No	No	No	No	No	No	No	No	No	No	No	No	No	No	No	No	No	No	No	No	Yes	No	Yes	No	No	No	No	No	Yes	190	133	Yes	Sinus rhythm	No	104	Yes	No	1.44	139	14.2
558	A	10	No	No	No	No	No	No	No	No	No	No	Yes	No	No	No	No	No	No	No	No	No	No	No	No	No	No	No	No	No	No	No	No	No	No	No	No	Yes	100	102	Yes	Atrial fibrillation	No	84	Yes	No	0.7	133	11.8
559	B	8	No	No	No	No	No	No	No	No	Yes	No	No	No	No	No	No	No	No	No	No	No	No	No	No	No	No	No	No	Yes	No	No	No	No	No	No	No	Yes	140	109	Yes	Sinus rhythm	No	79	Yes	No	1	143	12.4
560	B	7	No	No	No	Yes	No	Yes	Yes	Yes	Yes	No	Yes	No	No	Yes	No	No	Yes	No	No	No	Yes	No	No	Yes	No	No	Yes	No	No	No	Yes	Yes	No	No	No	Yes	100	140	Yes	Atrial fibrillation	No	109	Yes	No	1.16	138	11.3
561	A	6	No	No	No	No	No	No	No	No	No	No	No	No	No	No	No	No	No	No	No	No	No	No	No	No	No	No	No	Yes	Yes	No	No	No	Yes	No	Yes	Yes	170	93	Yes	Sinus rhythm	No	86	Yes	No	1.15	141	12.5
562	A	5	No	No	No	No	No	No	Yes	No	Yes	Yes	No	No	Yes	Yes	Yes	No	No	No	Yes	No	No	Yes	No	Yes	No	Yes	No	No	No	No	Yes	Yes	No	No	No	Yes	100	85	No	Sinus rhythm	Right	145	No	No	0.88	137	12.1
563	A	4	No	No	No	No	No	No	No	No	Yes	No	No	No	No	No	No	No	No	No	No	No	No	No	No	No	No	No	Yes	Yes	No	No	Yes	No	Yes	No	No	Yes	130	75	Yes	Atrial fibrillation	No	99	Yes	No	1.24	135	12.3
564	A	3	No	No	No	No	No	No	No	No	Yes	No	No	No	No	No	No	No	No	Yes	No	No	No	No	No	No	No	No	No	Yes	Yes	Yes	No	Yes	No	No	Yes	Yes	120	62	Yes	Pacemaker rhythm	No	191	Yes	No	0.74	146	10.5
565	A	1	No	No	No	No	No	No	Yes	No	No	No	No	No	No	No	No	No	No	No	No	No	No	No	No	No	No	No	No	Yes	No	No	Yes	No	Yes	No	No	Yes	140	75	No	Sinus rhythm	No	90	Yes	No	0.9	141	13.1
566	A	8	No	No	No	No	No	No	No	No	No	No	No	No	No	No	No	No	No	No	No	No	No	No	No	No	Yes	No	No	Yes	Yes	No	No	No	Yes	No	No	Yes	140	87	No	Sinus rhythm	No	84	Yes	No	0.97	144	13.7
567	A	29	No	No	No	Yes	No	Yes	No	Yes	Yes	No	No	Yes	No	Yes	No	No	No	No	No	Yes	Yes	No	No	Yes	No	Yes	No	No	Yes	Yes	Yes	No	No	No	No	No	100	77	Yes	Sinus rhythm	No	112	Yes	No	1.01	143	11.7
568	A	12	No	No	No	No	No	No	No	No	No	No	No	No	No	No	No	No	No	No	No	No	No	No	No	No	No	Yes	No	Yes	No	No	Yes	No	No	No	No	Yes	80	70	No	Atrial fibrillation	No	94	Yes	Yes	2.01	135	10.2
569	C	10	Yes	No	No	No	Yes	No	No	No	No	No	No	No	No	No	No	No	No	No	No	No	No	No	No	No	No	No	No	No	No	Yes	No	Yes	No	No	No	Yes	140	145	Yes	Atrial fibrillation	Right	178	Yes	No	1.2	139	12.3
570	C	4	No	Yes	No	No	No	No	Yes	No	No	No	No	No	No	Yes	No	No	No	No	No	No	No	No	No	No	No	No	No	Yes	No	No	Yes	No	No	Yes	No	Yes	130	60	Yes	Pacemaker rhythm	No	184	Yes	No	1.68	137	13.2
571	A	12	No	No	No	No	No	No	No	No	No	No	No	No	No	No	No	No	No	No	No	No	No	No	No	No	Yes	No	Yes	No	Yes	No	Yes	Yes	Yes	No	No	Yes	110	90	Yes	Atrial fibrillation	No	93	Yes	No	1.5	144	13.1
572	C	7	Yes	No	Yes	No	No	No	No	Yes	No	No	No	No	No	Yes	Yes	No	No	No	No	No	No	No	No	Yes	Yes	No	No	Yes	Yes	Yes	Yes	Yes	No	No	No	Yes	140	60	Yes	Atrial fibrillation	No	103	Yes	No	1.36	139	9.2
573	A	7	No	No	Yes	No	No	No	Yes	No	No	No	No	No	No	Yes	Yes	Yes	Yes	Yes	No	No	No	No	No	No	Yes	Yes	No	Yes	No	No	Yes	No	Yes	No	Yes	Yes	100	99	Yes	Atrial fibrillation	No	88	Yes	No	1.62	141	12.3
574	C	6	No	No	No	No	No	No	No	No	No	No	No	No	No	No	No	No	No	No	No	No	No	No	No	No	No	Yes	No	Yes	No	No	Yes	No	No	No	No	Yes	240	110	Yes	Atrial fibrillation	No	90	Yes	No	0.75	134	14.6
575	C	6	No	No	Yes	Yes	No	No	Yes	No	No	No	No	No	No	No	No	No	Yes	No	No	No	No	No	Yes	No	Yes	No	No	No	No	No	Yes	No	Yes	No	No	Yes	140	87	Yes	Sinus rhythm	Right	141	Yes	No	1.1	139	10.1
576	A	6	No	No	No	No	No	No	Yes	Yes	Yes	No	No	No	Yes	Yes	No	No	No	No	No	No	No	No	No	No	No	Yes	No	Yes	No	Yes	Yes	Yes	No	No	Yes	Yes	150	47	Yes	Atrial fibrillation	No	87	Yes	No	0.99	141	11.1
577	A	4	No	No	No	No	No	No	Yes	No	Yes	No	No	No	No	Yes	No	No	Yes	No	No	No	No	No	No	Yes	No	Yes	No	No	No	No	Yes	No	Yes	No	No	Yes	120	70	Yes	Atrial fibrillation	No	92	No	No	1.07	139	12.4
578	A	11	No	No	No	No	No	No	Yes	No	No	No	No	No	No	No	Yes	No	No	Yes	No	No	No	No	No	No	No	No	No	Yes	No	Yes	Yes	No	Yes	No	No	Yes	185	86	Yes	Sinus rhythm	No	87	Yes	No	2.93	141	11.9
579	A	4	No	No	No	No	No	Yes	Yes	Yes	Yes	No	Yes	No	No	No	Yes	No	No	No	No	No	No	No	No	No	No	No	No	Yes	No	Yes	Yes	No	No	No	Yes	Yes	160	66	Yes	Sinus rhythm	No	80	Yes	No	2.04	143	10
580	A	6	No	No	Yes	No	Yes	No	Yes	No	No	No	No	Yes	No	No	No	No	No	No	No	No	No	No	No	Yes	Yes	No	Yes	Yes	Yes	Yes	Yes	No	No	No	No	Yes	140	85	Yes	Sinus rhythm	Right	160	Yes	No	0.98	139	13.5
581	A	15	No	No	No	No	No	No	No	No	No	No	No	No	No	No	No	No	No	Yes	No	No	No	No	No	No	Yes	No	Yes	Yes	Yes	Yes	Yes	No	No	No	No	Yes	175	124	Yes	Sinus rhythm	No	93	Yes	No	1.89	142	11.3
582	C	13	No	No	No	No	No	No	No	No	No	No	No	No	No	No	No	No	No	Yes	No	No	No	No	No	No	No	No	No	No	No	No	No	No	No	No	No	Yes	120	149	Yes	Atrial fibrillation	No	125	Yes	No	1.79	130	12.3
583	A	9	Yes	No	Yes	No	No	No	No	No	No	No	No	No	No	No	No	No	No	No	No	No	No	No	No	No	Yes	No	No	No	No	No	Yes	No	No	No	No	Yes	130	69	Yes	Sinus rhythm	No	98	Yes	No	1	139	14.2
584	A	7	No	No	No	No	No	No	No	No	No	No	No	No	No	No	No	No	No	No	No	No	No	No	No	No	No	Yes	Yes	Yes	No	Yes	Yes	Yes	No	No	Yes	Yes	100	115	Yes	Atrial fibrillation	No	105	Yes	No	1.67	133	7.2
585	A	2	No	No	Yes	No	No	Yes	No	No	No	No	No	No	Yes	Yes	No	No	Yes	Yes	No	No	No	No	No	Yes	Yes	No	Yes	No	No	No	Yes	No	No	Yes	No	Yes	150	70	Yes	Pacemaker rhythm	No	114	Yes	No	3.87	140	9.1
586	C	24	No	No	No	No	No	No	Yes	No	No	Yes	No	No	No	Yes	No	No	No	No	No	No	No	No	No	Yes	No	No	No	Yes	No	No	Yes	Yes	No	No	No	Yes	129	112	Yes	Atrial fibrillation	No	98	Yes	No	1.38	139	9.9
587	C	26	No	No	No	No	No	No	No	No	No	No	No	No	No	No	Yes	No	No	No	No	No	No	No	No	No	No	No	No	Yes	Yes	No	No	Yes	No	No	No	Yes	205	80	Yes	Sinus rhythm	No	82	Yes	No	0.83	140	14.9
588	A	13	No	Yes	Yes	No	No	No	Yes	No	No	No	No	No	No	Yes	No	No	No	No	No	No	No	No	No	Yes	No	No	No	Yes	No	Yes	Yes	Yes	No	No	No	Yes	120	111	No	Atrial fibrillation	No	89	Yes	No	1.2	131	14.1
589	B	13	No	No	No	No	No	No	No	No	No	No	No	No	No	No	Yes	No	No	No	No	No	No	No	No	No	No	No	No	Yes	No	Yes	No	No	No	No	No	Yes	210	120	Yes	Sinus rhythm	No	112	Yes	No	0.83	134	13.6
590	A	8	No	No	No	No	No	No	Yes	No	No	No	No	No	No	No	No	No	No	No	No	No	No	No	No	Yes	No	No	No	Yes	No	Yes	Yes	Yes	No	No	No	Yes	120	100	Yes	Sinus rhythm	No	98	Yes	No	1	137	9.3
591	C	7	No	No	No	No	No	No	No	No	No	No	No	No	No	Yes	Yes	No	No	No	No	No	No	No	No	No	Yes	No	No	No	No	No	No	No	Yes	No	No	Yes	130	120	Yes	Atrial fibrillation	No	108	Yes	No	0.86	137	9.9
592	A	14	No	No	No	No	No	No	Yes	No	No	No	No	No	No	Yes	Yes	No	Yes	No	No	No	No	No	No	Yes	No	Yes	No	No	No	No	Yes	Yes	No	No	No	Yes	110	71	No	Sinus rhythm	No	160	Yes	No	0.94	144	15.2
593	A	12	No	No	No	No	No	Yes	Yes	Yes	Yes	No	No	No	No	No	No	No	Yes	No	No	No	No	No	No	No	No	No	Yes	No	No	Yes	Yes	No	Yes	Yes	No	Yes	100	100	No	Atrial fibrillation	No	87	Yes	No	1.05	132	7.8
594	A	10	No	No	Yes	No	No	No	Yes	No	No	No	No	No	No	No	Yes	No	Yes	No	No	No	No	No	No	Yes	No	No	No	No	No	No	No	No	No	Yes	No	Yes	130	90	Yes	Sinus rhythm	No	82	Yes	No	1.52	139	9.6
595	A	8	No	No	No	No	No	No	Yes	No	No	No	No	No	No	No	Yes	No	Yes	Yes	No	No	No	No	No	No	No	No	No	No	No	No	No	No	No	No	No	Yes	120	140	Yes	Sinus rhythm	No	82	Yes	No	1.12	142	9.5
596	A	7	No	No	Yes	No	No	No	No	Yes	Yes	No	No	No	No	No	No	Yes	No	Yes	No	No	No	No	No	Yes	Yes	Yes	No	No	No	Yes	Yes	Yes	Yes	No	No	Yes	120	55	Yes	Sinus rhythm	Left	156	Yes	No	4.64	135	7.8
597	C	5	No	No	Yes	No	No	No	Yes	No	No	No	No	No	Yes	Yes	No	No	No	Yes	No	No	No	No	No	Yes	Yes	No	No	Yes	No	No	Yes	Yes	Yes	No	No	Yes	220	100	Yes	Pacemaker rhythm	No	224	Yes	No	2.16	144	14.9
598	B	8	No	No	No	No	No	No	No	No	No	No	No	No	No	No	No	No	No	No	No	No	No	No	No	No	No	No	No	Yes	No	No	Yes	No	Yes	No	Yes	No	130	130	Yes	Atrial fibrillation	No	89	No	No	1.24	138	9.4
599	A	7	No	No	No	No	No	No	No	No	No	No	No	No	No	No	No	No	No	No	No	No	No	No	No	No	No	No	Yes	No	No	No	No	No	No	No	No	Yes	220	115	Yes	Sinus rhythm	No	103	Yes	No	0.93	144	14.3
600	A	6	No	No	Yes	No	No	Yes	No	No	No	No	No	No	No	No	Yes	No	No	Yes	No	No	No	No	No	Yes	Yes	No	No	No	No	Yes	Yes	No	No	No	Yes	Yes	120	70	No	Sinus rhythm	Right	137	No	No	2.12	144	7.7
601	C	4	No	No	No	No	No	No	No	No	No	No	No	No	No	No	No	No	No	No	No	No	No	No	No	No	Yes	No	Yes	Yes	No	No	No	No	No	No	No	Yes	110	104	Yes	Sinus rhythm	No	88	Yes	No	1.8	135	14.8
602	A	1	No	No	No	No	No	Yes	Yes	No	No	No	No	No	No	Yes	No	No	Yes	No	No	No	No	No	No	Yes	No	Yes	No	No	No	Yes	Yes	Yes	No	Yes	No	Yes	90	166	Yes	Atrial fibrillation	No	74	No	No	2.14	137	11.8
603	C	17	No	No	No	No	No	No	No	No	No	No	No	No	No	No	Yes	No	No	No	No	No	No	No	No	No	No	Yes	Yes	Yes	Yes	No	Yes	No	Yes	No	No	Yes	170	98	Yes	Atrial fibrillation	Right	146	Yes	No	0.6	137	15.7
604	C	14	No	No	No	No	No	No	No	No	Yes	No	No	No	No	No	No	No	No	No	No	No	No	No	No	No	Yes	Yes	Yes	Yes	Yes	Yes	No	Yes	Yes	No	No	Yes	140	71	Yes	Sinus rhythm	No	70	Yes	No	0.88	139	13.3
605	C	4	No	No	No	No	No	No	No	No	No	No	No	No	No	Yes	No	No	No	No	No	No	No	No	No	No	No	No	No	No	No	No	No	No	No	No	No	Yes	160	80	Yes	Sinus rhythm	No	108	Yes	No	0.45	133	12.4
606	A	12	No	No	No	No	No	No	Yes	Yes	Yes	No	No	No	No	No	No	Yes	Yes	Yes	No	No	No	No	No	Yes	No	Yes	No	Yes	No	Yes	Yes	Yes	No	Yes	No	Yes	120	85	Yes	Atrial fibrillation	No	109	Yes	Yes	2.68	137	10.3
607	C	6	Yes	No	Yes	No	No	No	No	No	Yes	No	No	Yes	No	Yes	No	No	Yes	Yes	No	No	No	No	No	Yes	No	Yes	Yes	No	No	No	Yes	No	Yes	No	No	Yes	170	108	Yes	Sinus rhythm	No	119	Yes	No	1.77	141	13.1
608	A	4	No	No	No	No	No	No	No	No	No	No	No	No	No	No	No	No	No	Yes	No	No	No	No	No	No	No	No	No	Yes	No	No	No	No	No	No	No	Yes	180	88	Yes	Sinus rhythm	Right	138	Yes	No	1.08	145	14
609	A	17	No	No	No	No	No	No	No	No	No	No	No	No	No	No	No	No	No	No	No	No	No	No	No	No	No	No	No	No	Yes	No	No	Yes	No	No	No	Yes	170	135	Yes	Atrial fibrillation	No	81	Yes	No	2.88	141	15.7
610	A	7	No	No	No	No	No	No	Yes	No	Yes	No	No	No	No	No	No	No	No	No	No	No	No	No	No	Yes	No	No	No	Yes	No	Yes	Yes	Yes	Yes	No	No	Yes	140	98	Yes	Sinus rhythm	No	96	No	No	0.74	138	13.8
611	A	5	No	No	No	No	No	No	Yes	No	No	No	No	No	No	Yes	No	No	No	No	No	No	No	No	No	Yes	No	No	No	Yes	No	No	Yes	Yes	Yes	No	No	Yes	180	105	Yes	Atrial fibrillation	No	84	Yes	No	0.85	144	12
612	B	9	No	No	No	No	No	No	No	Yes	Yes	No	No	No	Yes	No	No	No	No	No	No	No	No	No	No	No	Yes	No	Yes	No	Yes	Yes	Yes	Yes	Yes	No	No	Yes	160	81	Yes	Atrial fibrillation	No	109	Yes	No	0.97	143	9.7
613	A	7	No	Yes	Yes	No	No	Yes	Yes	No	No	No	Yes	No	No	No	No	No	No	Yes	No	No	No	No	No	Yes	Yes	Yes	No	Yes	No	Yes	Yes	Yes	Yes	No	No	Yes	140	100	Yes	Sinus rhythm	No	144	Yes	No	1.66	141	7.9
614	C	6	No	No	No	No	No	No	Yes	No	No	No	No	No	No	Yes	Yes	No	Yes	Yes	No	No	No	No	No	No	No	No	No	No	No	Yes	No	Yes	No	No	No	Yes	160	56	Yes	Sinus rhythm	No	116	Yes	No	1	140	13.2
615	C	5	No	Yes	No	No	No	Yes	No	No	No	No	Yes	No	No	Yes	No	No	No	Yes	No	No	No	No	No	Yes	No	No	No	Yes	No	Yes	Yes	Yes	No	Yes	No	Yes	115	80	Yes	Sinus rhythm	No	127	No	No	3.23	134	11.6
616	A	4	No	No	No	No	No	Yes	Yes	Yes	Yes	No	Yes	No	No	No	No	No	No	Yes	No	No	Yes	Yes	No	Yes	No	No	Yes	Yes	Yes	Yes	Yes	No	No	Yes	Yes	Yes	60	92	No	Sinus rhythm	No	102	No	No	2.12	134	8.8
617	C	7	No	No	No	No	No	No	No	No	No	No	No	No	No	No	No	No	No	Yes	No	No	No	No	No	No	No	No	No	No	No	Yes	No	No	No	No	No	Yes	135	100	Yes	Atrial fibrillation	No	116	Yes	No	1.18	141	12
618	B	4	No	No	No	No	No	No	No	No	No	No	No	No	No	Yes	No	No	No	No	No	No	No	No	No	No	No	No	No	No	No	No	No	No	Yes	No	No	Yes	140	82	Yes	Sinus rhythm	No	132	Yes	No	1.43	137	13.5
619	A	2	Yes	No	Yes	No	No	Yes	Yes	No	Yes	No	No	No	No	Yes	Yes	No	Yes	Yes	No	No	No	No	No	Yes	Yes	Yes	No	Yes	No	No	No	Yes	Yes	Yes	No	Yes	120	36	Yes	Sinus rhythm	Right	154	Yes	Yes	3.59	135	7.8
620	A	7	No	Yes	No	No	No	No	Yes	Yes	Yes	No	No	No	No	No	No	No	No	No	No	No	Yes	No	No	No	No	Yes	No	Yes	No	Yes	Yes	Yes	No	No	No	Yes	150	128	Yes	Atrial fibrillation	No	76	Yes	No	0.95	139	10.9
621	A	6	No	No	No	No	No	No	No	No	No	No	Yes	No	No	No	No	No	No	No	No	No	No	No	No	No	No	No	No	No	No	Yes	No	No	No	No	No	Yes	210	120	Yes	Sinus rhythm	No	91	Yes	No	1.45	144	13
622	A	5	No	No	No	No	No	No	No	No	Yes	No	No	No	No	No	No	No	Yes	No	No	No	No	No	No	No	No	No	Yes	No	No	No	No	No	Yes	No	No	Yes	160	59	No	Atrial fibrillation	Right	136	Yes	No	1.23	141	12.9
623	A	15	No	No	No	No	No	No	No	No	Yes	No	No	No	No	No	Yes	No	No	No	No	No	No	No	No	No	No	No	No	No	No	No	Yes	No	No	Yes	No	Yes	140	100	Yes	Sinus rhythm	No	122	Yes	Yes	1.4	134	15.8
624	C	8	No	No	Yes	Yes	No	No	Yes	Yes	Yes	No	Yes	No	No	No	No	Yes	No	Yes	Yes	No	No	No	Yes	Yes	Yes	Yes	No	No	Yes	Yes	Yes	Yes	Yes	No	No	Yes	190	86	Yes	Sinus rhythm	No	109	Yes	No	1.39	143	11.1
625	C	7	No	No	No	No	No	No	No	Yes	Yes	No	No	No	No	No	No	No	No	No	No	No	Yes	No	No	No	No	No	Yes	Yes	Yes	Yes	Yes	Yes	No	No	No	Yes	200	60	Yes	Sinus rhythm	No	96	Yes	No	0.82	141	14.1
626	C	3	No	No	No	No	No	No	Yes	No	No	No	No	No	No	No	No	No	No	No	No	No	No	No	No	No	No	No	No	Yes	No	No	No	No	No	No	No	Yes	140	70	Yes	Sinus rhythm	No	86	Yes	No	0.73	141	14.1
627	C	42	No	No	Yes	Yes	No	Yes	Yes	Yes	Yes	Yes	No	Yes	Yes	Yes	No	No	Yes	Yes	No	Yes	Yes	Yes	No	Yes	No	No	No	No	No	Yes	Yes	Yes	No	No	No	Yes	105	91	Yes	Sinus rhythm	No	93	Yes	No	2.28	139	14.1
628	A	29	No	Yes	Yes	No	No	No	No	No	No	No	Yes	No	No	No	No	No	Yes	No	No	No	No	No	No	Yes	Yes	No	Yes	No	No	Yes	Yes	No	Yes	Yes	No	Yes	130	95	Yes	Atrial fibrillation	No	83	Yes	No	1.92	145	14.3
629	B	19	No	No	Yes	No	No	No	Yes	No	Yes	No	No	No	No	Yes	No	No	Yes	No	No	No	No	No	No	No	Yes	No	Yes	Yes	No	No	Yes	No	No	No	Yes	Yes	140	71	Yes	Pacemaker rhythm	No	164	Yes	No	1.48	146	12.2
630	B	12	No	No	No	No	No	No	No	No	No	No	No	No	No	No	Yes	No	No	No	No	No	No	No	No	No	No	No	No	Yes	Yes	Yes	Yes	No	No	No	No	Yes	140	100	No	Atrial fibrillation	No	93	No	No	0.72	139	14.2
631	A	9	No	Yes	No	No	No	Yes	Yes	No	Yes	No	No	No	No	No	No	No	Yes	No	No	No	No	No	No	Yes	No	No	No	No	No	No	No	No	No	No	No	Yes	85	80	Yes	Atrial fibrillation	No	85	Yes	No	1.51	138	12.3
632	A	22	No	No	Yes	No	No	No	Yes	No	Yes	No	No	No	No	No	Yes	No	No	No	No	No	No	No	No	Yes	No	No	Yes	No	No	No	No	No	No	No	No	Yes	150	91	Yes	Sinus rhythm	No	94	Yes	No	1.27	145	10
633	A	20	Yes	No	No	Yes	No	No	Yes	No	No	No	No	No	No	Yes	No	No	Yes	No	No	No	No	No	No	Yes	No	Yes	Yes	Yes	Yes	No	Yes	No	No	No	Yes	Yes	160	104	Yes	Sinus rhythm	No	129	Yes	No	0.77	134	11.6
634	A	12	No	No	No	No	No	No	No	No	No	No	No	No	No	No	No	No	No	No	No	No	No	No	No	No	No	No	No	Yes	Yes	No	Yes	No	No	No	No	Yes	140	70	No	Atrial fibrillation	Left	133	Yes	No	1.07	142	11.1
635	C	7	Yes	No	Yes	No	No	No	No	Yes	Yes	No	No	No	No	No	No	No	No	Yes	No	Yes	No	No	Yes	No	Yes	No	No	Yes	No	Yes	Yes	Yes	No	No	No	Yes	200	114	Yes	Sinus rhythm	No	92	Yes	No	1.46	140	15.5
636	A	6	No	No	No	No	No	No	No	No	Yes	No	No	No	No	No	No	No	No	No	No	No	No	No	No	No	No	Yes	No	Yes	Yes	Yes	Yes	Yes	No	No	No	Yes	160	60	Yes	Sinus rhythm	Left	147	Yes	No	1.05	135	11.2
637	B	5	No	No	No	No	No	No	No	No	No	No	No	No	No	No	No	No	No	No	No	No	No	No	No	No	No	No	No	Yes	No	Yes	No	Yes	No	No	No	Yes	140	134	No	Atrial fibrillation	No	85	No	No	0.75	144	15.7
638	C	4	Yes	No	Yes	No	No	No	Yes	No	No	No	No	No	No	No	No	No	No	No	No	No	No	No	No	No	No	No	No	Yes	No	No	Yes	No	No	No	No	Yes	150	45	Yes	Sinus rhythm	No	91	Yes	No	1.06	142	15.5
639	C	21	No	No	No	No	No	No	Yes	Yes	No	No	No	No	No	No	Yes	Yes	Yes	No	No	No	No	No	No	No	No	Yes	No	Yes	Yes	Yes	Yes	Yes	No	No	Yes	Yes	90	85	Yes	Sinus rhythm	No	140	Yes	No	1.92	141	12.7
640	A	11	No	No	No	No	Yes	No	No	No	No	No	No	No	No	No	No	No	No	Yes	No	No	No	No	No	No	No	No	No	No	No	No	No	No	No	No	No	Yes	230	80	No	Sinus rhythm	No	102	No	No	1.19	143	14.8
641	A	5	No	No	No	No	No	No	No	No	No	No	No	No	No	Yes	No	No	Yes	No	No	No	No	No	No	Yes	No	Yes	No	No	Yes	No	No	Yes	No	No	No	Yes	220	103	Yes	Atrial fibrillation	No	113	Yes	No	1.91	137	10.2
642	A	4	No	No	No	No	No	No	Yes	No	No	No	No	No	No	Yes	No	No	No	No	No	No	No	No	No	No	No	Yes	No	Yes	No	No	Yes	No	Yes	No	No	Yes	160	120	Yes	Pacemaker rhythm	No	151	Yes	No	1.68	139	14.3
643	A	3	No	No	No	No	No	No	No	No	No	No	No	No	No	No	No	No	No	No	No	No	No	No	No	No	No	Yes	No	Yes	No	No	Yes	No	No	No	No	Yes	160	63	Yes	Sinus rhythm	Left	145	Yes	No	0.91	143	12.6
644	C	14	Yes	No	No	No	No	No	No	No	No	No	No	No	No	No	No	No	No	No	No	No	No	No	No	No	No	No	No	Yes	No	Yes	No	Yes	No	No	No	Yes	145	135	Yes	Sinus rhythm	No	86	Yes	No	0.93	140	13.6
645	A	2	No	No	No	No	No	No	No	No	No	No	No	No	No	Yes	No	No	No	No	No	No	No	No	No	No	No	No	No	Yes	Yes	No	Yes	Yes	No	No	No	No	120	73	No		No	90	No	No	0.97	141	12.8
646	A	5	No	No	No	No	No	No	No	No	No	No	No	No	No	No	Yes	Yes	No	No	No	No	No	No	No	No	No	No	Yes	No	No	Yes	No	Yes	No	No	No	Yes	210	120	Yes	Sinus rhythm	No	95	Yes	No	1.38	139	12.4
647	A	3	No	No	No	No	No	No	No	No	Yes	No	No	No	No	No	No	No	No	No	No	No	No	No	No	No	Yes	Yes	No	Yes	Yes	No	Yes	No	Yes	No	No	Yes	190	77	Yes	Atrial fibrillation	No	80	Yes	No	1.45	138	9.8
648	A	4	No	No	No	No	No	No	No	No	No	No	No	No	No	Yes	No	No	Yes	No	No	No	No	No	No	No	No	No	Yes	No	Yes	No	No	Yes	No	No	No	Yes	140	142	Yes	Atrial fibrillation	No	75	Yes	No	0.97	138	13.7
649	C	3	No	Yes	No	No	No	No	No	No	No	No	No	No	No	No	No	No	No	No	No	No	No	No	No	No	No	No	Yes	No	No	No	No	No	No	No	Yes	Yes	115	100	Yes	Sinus rhythm	No	72	Yes	No	0.66	138	9.5
650	A	15	No	No	No	No	No	No	No	No	Yes	No	No	Yes	No	Yes	Yes	No	No	No	No	No	No	No	No	Yes	No	Yes	No	No	No	Yes	Yes	Yes	No	Yes	No	Yes	150	114	Yes	Atrial fibrillation	No	98	Yes	No	1.65	124	13.6
651	B	13	No	No	No	No	No	No	No	No	No	No	No	Yes	No	No	Yes	No	No	Yes	No	No	No	No	No	No	No	No	No	No	No	No	Yes	No	No	No	No	Yes	150	148	Yes	Atrial fibrillation	No	114	Yes	No	1.45	139	13.8
652	A	10	No	No	No	No	No	No	No	No	Yes	No	No	No	No	No	No	No	No	No	No	No	No	No	No	No	Yes	No	No	Yes	Yes	Yes	No	Yes	Yes	No	No	Yes	170	70	Yes	Sinus rhythm	No	96	Yes	No	1.03	142	12
653	A	30	No	No	No	No	No	No	Yes	No	No	No	No	No	No	No	No	No	No	No	No	No	No	No	No	Yes	Yes	Yes	No	Yes	Yes	Yes	Yes	Yes	Yes	No	No	Yes	180	80	Yes	Sinus rhythm	No	91	Yes	No	1.65	139	15.8
654	A	18	No	No	No	No	No	No	Yes	No	Yes	No	No	No	No	No	No	Yes	Yes	Yes	No	No	No	No	Yes	No	No	No	Yes	No	No	Yes	Yes	No	No	No	No	Yes	130	50	Yes	Sinus rhythm	No	108	Yes	Yes	2.75	140	11.8
655	A	12	No	No	Yes	No	No	No	No	No	Yes	No	No	Yes	Yes	Yes	No	No	Yes	No	No	No	No	No	No	Yes	Yes	Yes	No	Yes	Yes	No	Yes	Yes	No	No	Yes	Yes	120	128	Yes	Atrial fibrillation	Left	132	Yes	No	1.73	136	15.9
656	C	7	No	No	No	No	No	No	No	No	No	No	No	No	No	No	No	No	No	No	No	No	No	No	No	No	No	No	No	No	No	No	No	No	No	Yes	No	Yes	95	70	Yes	Sinus rhythm	No	98	Yes	No	0.75	133	11.8
657	A	6	No	No	No	No	No	No	No	No	No	No	No	No	No	Yes	No	No	No	No	No	No	No	No	No	No	No	No	No	No	No	No	Yes	No	Yes	No	No	Yes	150	155	Yes	Atrial fibrillation	No	118	Yes	No	0.7	135	12.8
658	A	3	No	No	No	No	No	No	No	No	No	No	No	No	No	No	No	No	No	No	No	No	No	No	No	No	No	No	No	No	No	No	No	No	No	No	No	Yes	180	166	Yes	Atrial fibrillation	No	84	Yes	No	1.05	133	14
659	A	12	No	No	No	No	No	No	No	No	No	No	No	No	No	No	No	No	No	No	No	No	No	No	No	No	No	No	No	Yes	No	No	No	No	No	No	No	Yes	120	164	Yes	Atrial fibrillation	Right	156	Yes	No	1.04	138	12.9
660	A	9	No	Yes	Yes	No	Yes	No	Yes	No	No	No	No	No	No	Yes	Yes	No	No	Yes	No	No	No	No	No	No	Yes	No	No	Yes	Yes	No	Yes	Yes	No	No	No	Yes	200	95	Yes	Atrial fibrillation	No	96	Yes	No	1.92	142	15.8
661	B	7	No	No	No	No	No	No	No	No	No	No	No	Yes	Yes	No	No	No	No	No	No	No	No	No	No	No	No	No	Yes	Yes	Yes	No	Yes	No	No	No	No	Yes	100	62	Yes	Pacemaker rhythm	No	258	Yes	No	0.9	137	12.8
662	A	29	No	No	No	No	No	No	Yes	No	No	No	No	No	No	No	Yes	No	No	Yes	No	No	No	No	No	Yes	No	No	No	Yes	No	Yes	Yes	No	No	No	No	Yes	160	140	Yes	Sinus rhythm	No	124	Yes	No	1.51	144	14.6
663	A	16	No	No	No	No	No	No	Yes	No	No	No	No	No	No	Yes	No	No	No	Yes	No	No	No	No	Yes	Yes	No	No	No	Yes	No	No	Yes	Yes	No	No	Yes	Yes	150	143	No	Atrial fibrillation	No	93	No	No	1.28	140	14.1
664	C	4	No	No	No	No	No	No	No	No	No	No	No	No	No	No	No	No	No	No	No	No	No	No	No	No	No	No	No	No	No	Yes	Yes	Yes	No	No	No	Yes	140	98	Yes	Sinus rhythm	No	95	Yes	No	0.73	142	11.3
665	A	16	No	No	No	No	No	No	No	Yes	Yes	No	No	No	No	Yes	No	No	No	Yes	No	No	No	No	No	Yes	No	No	No	No	No	Yes	Yes	No	No	Yes	No	Yes	60	180	Yes	Atrial fibrillation	Right	136	Yes	Yes	3.1	141	12.9
666	C	11	Yes	No	No	No	No	No	Yes	No	No	No	No	No	Yes	Yes	No	No	No	No	No	No	No	No	No	Yes	No	Yes	Yes	Yes	No	Yes	Yes	No	Yes	No	Yes	Yes	110	63	Yes	Atrial fibrillation	No	97	Yes	No	1	136	13.2
667	B	9	No	No	No	No	No	No	No	No	No	No	No	Yes	No	No	No	No	No	Yes	No	No	No	No	No	No	No	No	Yes	Yes	Yes	Yes	Yes	Yes	No	No	No	No	130	70	Yes	Sinus rhythm	Left	120	Yes	No	1.8	139	12.3
668	A	8	No	No	No	No	No	No	No	No	No	No	No	No	No	No	No	No	No	No	No	No	No	No	No	No	Yes	Yes	No	Yes	No	Yes	Yes	Yes	No	No	No	Yes	110	72	Yes	Atrial fibrillation	No	82	Yes	No	0.54	126	10.9
669	B	8	No	No	No	No	No	Yes	No	Yes	Yes	No	No	Yes	Yes	Yes	No	Yes	No	No	No	No	Yes	Yes	No	Yes	No	No	No	Yes	Yes	No	Yes	Yes	No	No	No	No	130	51	Yes	Pacemaker rhythm	No	181	Yes	No	1.61	144	10
670	C	7	No	No	Yes	No	No	No	Yes	Yes	Yes	No	No	No	No	Yes	No	No	Yes	Yes	No	No	Yes	No	No	Yes	No	Yes	No	No	No	Yes	Yes	Yes	No	No	No	Yes	130	84	Yes	Sinus rhythm	No	88	Yes	No	1.95	142	10.6
671	A	5	No	No	No	No	No	No	Yes	No	No	No	No	No	Yes	Yes	No	No	No	No	No	No	No	No	No	Yes	No	No	Yes	No	Yes	Yes	Yes	Yes	No	No	No	Yes	130	95	Yes	Pacemaker rhythm	No	145	No	No	1.09	137	13.1
672	A	11	No	No	Yes	No	No	Yes	Yes	No	Yes	No	No	No	No	Yes	No	No	Yes	No	No	No	No	No	No	No	Yes	No	Yes	Yes	No	Yes	Yes	Yes	No	No	No	Yes	120	89	Yes	Atrial fibrillation	Right	139	Yes	No	1.44	143	9.7
673	A	9	No	No	Yes	No	No	No	Yes	Yes	Yes	No	No	No	No	Yes	No	No	Yes	Yes	No	No	No	No	No	No	Yes	No	No	Yes	Yes	Yes	No	No	Yes	Yes	No	Yes	110	88	No	Atrial fibrillation	No	113	Yes	No	2.35	146	10.1
674	A	5	No	No	No	No	No	No	No	No	No	No	No	No	No	No	No	No	No	Yes	No	No	No	No	No	No	No	No	No	No	No	No	No	No	No	No	No	Yes	135	106	Yes	Atrial fibrillation	No	85	Yes	No	2.19	145	13.5
675	A	4	No	Yes	Yes	Yes	No	Yes	Yes	No	Yes	No	No	No	No	No	No	No	No	No	No	No	Yes	No	No	Yes	Yes	No	No	Yes	Yes	Yes	Yes	Yes	No	No	Yes	Yes	170	121	Yes	Sinus rhythm	No	102	Yes	No	1.79	134	11.6
676	A	4	No	No	No	Yes	No	Yes	Yes	No	Yes	No	Yes	No	No	Yes	Yes	No	No	No	No	No	No	Yes	No	Yes	No	Yes	Yes	No	No	Yes	Yes	No	No	No	No	Yes	130	144	Yes	Atrial fibrillation	No	81	Yes	No	1.25	142	11.8
677	A	3	No	No	No	No	No	No	No	No	No	No	No	No	No	No	No	No	No	No	No	No	No	No	No	No	No	Yes	No	Yes	No	Yes	Yes	No	No	Yes	No	Yes	140	92	Yes	Atrial fibrillation	No	133	Yes	No	1.14	143	13.1
678	A	3	No	No	No	No	No	No	No	No	No	No	No	No	No	No	No	No	No	No	No	No	No	No	No	No	No	No	No	Yes	No	No	No	No	No	No	No	Yes	120	108	No	Sinus rhythm	No	108	Yes	No	0.92	140	14.2
679	C	45	No	No	No	No	No	No	Yes	No	No	No	No	No	No	No	No	No	Yes	No	No	No	No	No	No	No	No	No	No	Yes	No	Yes	No	No	Yes	No	No	Yes	200	90	Yes	Sinus rhythm	No	129	Yes	No	1.13	142	10.7
680	A	1	No	No	Yes	No	No	No	Yes	Yes	No	No	No	No	No	No	No	No	No	No	No	No	No	No	No	Yes	Yes	Yes	No	Yes	No	Yes	Yes	Yes	No	No	No	Yes	95	75	Yes	Sinus rhythm	No	136	Yes	No	3.35	146	9.1
681	A	29	No	Yes	No	No	No	No	Yes	No	No	No	No	No	No	Yes	No	No	Yes	Yes	No	No	No	No	No	No	No	Yes	No	Yes	No	No	Yes	No	Yes	Yes	No	Yes	140	115	Yes	Sinus rhythm	No	124	Yes	Yes	2.9	143	8.9
682	A	13	No	Yes	Yes	No	No	No	Yes	No	No	No	No	Yes	No	No	No	No	No	No	No	No	No	No	No	No	Yes	No	No	Yes	No	Yes	Yes	Yes	Yes	No	No	Yes	160	74	Yes	Sinus rhythm	No	82	Yes	No	0.97	137	11
683	A	9	No	No	Yes	Yes	No	No	Yes	No	Yes	No	No	No	No	No	No	Yes	No	No	No	No	No	No	Yes	No	No	Yes	No	No	Yes	Yes	Yes	Yes	No	No	No	Yes	110	78	Yes	Sinus rhythm	No	83	Yes	No	1.28	137	10.9
684	A	16	No	No	No	No	No	No	No	No	Yes	No	No	No	No	Yes	No	No	No	No	No	No	No	No	No	No	No	Yes	No	No	No	No	Yes	Yes	Yes	No	No	Yes	140	90	Yes	Atrial fibrillation	No	85	Yes	No	1.46	143	14.7
685	C	11	Yes	No	No	No	No	No	No	No	No	No	Yes	No	No	No	Yes	No	No	No	No	No	No	No	No	No	No	No	No	No	No	No	No	No	No	No	No	Yes	130	61	No	Sinus rhythm	No	93	No	No	0.68	139	13
686	A	9	No	No	No	No	No	No	No	No	No	No	No	No	No	Yes	No	Yes	No	No	No	No	No	No	No	Yes	No	Yes	No	No	No	No	Yes	Yes	No	No	No	Yes	220	140	Yes	Sinus rhythm	Right	133	Yes	No	1.01	133	14.1
687	A	8	No	No	No	No	No	No	No	No	No	No	No	No	No	Yes	Yes	No	No	No	No	No	No	No	No	No	No	No	No	Yes	Yes	Yes	Yes	Yes	No	Yes	No	Yes	120	74	Yes	Atrial fibrillation	No	102	Yes	No	0.95	135	8.7
688	A	3	No	No	No	No	Yes	No	No	No	Yes	No	No	No	No	No	No	No	No	No	No	No	No	No	No	Yes	No	No	Yes	No	Yes	Yes	No	No	No	No	No	Yes	100	67	Yes	Sinus rhythm	Right	135	No	No	1.92	136	10.5
689	A	2	No	No	No	No	No	No	No	No	No	No	No	No	No	No	No	No	No	No	No	No	No	No	No	No	No	No	No	No	No	Yes	No	No	No	No	No	Yes	120	70	Yes	Sinus rhythm	No	117	No	No	0.86	140	13.7
690	B	13	No	No	No	No	No	No	No	No	No	No	No	No	No	No	No	No	No	No	No	No	No	No	No	No	No	No	Yes	Yes	No	Yes	Yes	No	No	No	Yes	Yes	135	105	Yes	Sinus rhythm	No	84	Yes	No	1.32	139	12.4
691	B	8	No	No	No	No	No	Yes	Yes	No	No	No	No	Yes	No	Yes	No	No	No	Yes	No	No	No	Yes	No	No	No	Yes	No	No	Yes	No	Yes	Yes	No	No	No	No	110	58	Yes	Pacemaker rhythm	No	199	Yes	No	1.84	143	8.8
692	A	5	No	No	No	No	No	No	No	No	No	No	No	No	No	No	No	No	No	No	No	No	No	No	No	No	No	Yes	No	Yes	No	No	No	No	No	No	No	Yes	110	86	Yes	Atrial fibrillation	No	74	No	No	0.62	147	12.3
693	C	6	No	Yes	No	No	No	No	Yes	No	No	No	No	No	No	Yes	No	No	Yes	Yes	No	No	No	No	No	No	No	Yes	Yes	No	No	No	Yes	Yes	Yes	No	No	Yes	95	85	Yes	Atrial fibrillation	No	120	Yes	No	1.65	139	12
694	A	2	No	No	No	No	No	No	Yes	No	No	No	No	No	No	Yes	No	No	No	No	No	No	No	No	No	Yes	No	Yes	Yes	No	No	No	No	No	No	No	No	Yes	130	64	No	Pacemaker rhythm	No	173	No	No	0.95	120	12.8
695	A	19	No	No	No	No	No	No	No	No	No	No	No	No	No	No	No	No	No	No	No	No	No	No	No	No	No	Yes	Yes	Yes	No	Yes	Yes	Yes	No	No	No	Yes	160	75	Yes	Sinus rhythm	No	96	Yes	No	1.17	144	13.5
696	C	14	No	No	No	No	No	No	No	No	No	No	No	No	No	No	No	No	No	Yes	No	No	No	No	No	No	No	No	Yes	No	No	No	Yes	No	No	No	No	Yes	110	90	Yes	Atrial fibrillation	Right	162	Yes	No	1.48	139	11.7
697	C	7	No	No	No	No	No	No	No	No	No	No	No	No	No	No	No	No	No	Yes	No	No	No	No	No	No	No	No	No	Yes	No	No	Yes	No	No	No	No	Yes	210	85	Yes	Atrial fibrillation	Left	122	Yes	No	1.49	138	12
698	C	7	No	No	No	No	No	No	No	No	No	No	No	No	No	Yes	No	No	Yes	No	No	No	No	No	No	No	No	Yes	Yes	No	No	Yes	Yes	No	No	No	No	Yes	130	60	Yes	Sinus rhythm	No	97	Yes	No	1.05	139	11.5
699	A	5	No	No	No	No	No	No	No	No	No	No	No	No	No	No	No	No	No	No	No	No	No	No	No	Yes	No	Yes	No	No	No	Yes	No	No	Yes	No	No	Yes	90	100	Yes	Atrial fibrillation	No	97	Yes	No	0.88	140	10.8
700	A	5	No	No	No	No	No	No	No	No	No	No	No	No	No	No	No	No	No	No	No	No	No	No	No	No	No	No	No	No	No	No	No	No	No	No	No	Yes	160	130	Yes	Sinus rhythm	No	98	Yes	No	0.98	140	15.5
701	A	10	No	No	Yes	No	No	Yes	No	Yes	Yes	No	No	No	Yes	Yes	No	No	No	Yes	No	Yes	Yes	No	No	Yes	Yes	Yes	No	No	Yes	Yes	Yes	Yes	No	No	No	Yes	110	75	Yes	Sinus rhythm	Left	161	No	No	1.99	142	9
702	A	4	No	No	No	No	No	No	No	Yes	No	No	No	No	No	No	No	No	No	No	No	No	No	No	No	No	No	No	No	No	No	No	No	No	No	No	No	Yes	150	83	Yes	Sinus rhythm	No	110	No	No	1.5	135	12.5
703	C	17	No	No	Yes	No	No	Yes	No	No	No	No	No	No	No	No	No	No	No	Yes	No	No	No	No	No	Yes	Yes	Yes	No	Yes	No	Yes	Yes	No	No	No	Yes	Yes	150	56	Yes	Sinus rhythm	No	109	Yes	No	3.11	144	8.6
704	A	11	No	No	No	No	No	No	No	No	Yes	No	No	No	No	Yes	No	No	No	Yes	No	No	No	No	No	Yes	No	No	No	No	No	No	Yes	Yes	Yes	No	No	Yes	120	83	Yes	Atrial fibrillation	Right	131	No	No	2.75	140	9.7
705	A	5	No	No	No	No	No	No	Yes	Yes	Yes	No	No	Yes	No	No	Yes	No	No	No	No	No	Yes	No	No	No	No	No	No	No	No	No	No	Yes	No	No	No	Yes	220	116	Yes	Sinus rhythm	No	70	Yes	Yes	0.79	138	13
706	A	5	No	No	No	No	No	Yes	Yes	No	No	No	No	No	No	No	No	No	No	Yes	No	No	No	No	No	Yes	No	Yes	No	No	No	No	Yes	No	No	No	Yes	Yes	180	80	Yes	Sinus rhythm	No	94	Yes	No	1.28	126	11.2
707	B	23	No	No	Yes	No	No	No	No	Yes	Yes	No	No	No	No	Yes	Yes	No	No	Yes	No	No	No	No	No	No	Yes	Yes	No	Yes	Yes	Yes	Yes	Yes	No	No	No	Yes	140	98	Yes	Atrial fibrillation	Right	138	Yes	No	1.47	140	11.3
708	A	13	No	No	No	No	No	No	No	No	No	No	Yes	No	No	No	No	Yes	No	No	No	No	No	No	No	No	No	No	No	Yes	No	Yes	No	No	No	No	Yes	Yes	170	100	Yes	Atrial fibrillation	No	90	Yes	No	1.12	146	12
709	A	6	No	No	No	No	No	No	No	No	No	No	No	No	No	No	No	No	No	No	No	No	No	No	No	No	Yes	No	No	Yes	No	Yes	No	No	No	No	No	Yes	150	120	Yes	Sinus rhythm	No	102	Yes	No	0.86	141	14.5
710	A	41	No	Yes	No	No	No	Yes	No	No	No	No	No	No	No	No	No	No	No	No	No	No	No	No	No	No	No	Yes	No	No	No	No	Yes	No	No	No	No	Yes	140	115	Yes	Sinus rhythm	No	79	Yes	No	1.29	142	11.3
711	A	13	No	Yes	No	No	No	No	No	No	Yes	No	No	No	Yes	No	Yes	No	No	Yes	No	No	No	No	No	No	No	No	No	Yes	Yes	Yes	Yes	Yes	Yes	No	No	No	100	60	Yes	Sinus rhythm	No	153	Yes	No	2.39	135	11.5
712	A	11	No	No	No	No	No	No	No	No	No	No	No	No	No	No	No	No	No	No	No	No	No	No	No	No	No	No	No	Yes	Yes	Yes	Yes	Yes	No	Yes	No	Yes	90	96	Yes	Sinus rhythm	Left	127	Yes	No	2.84	166	11.5
713	A	10	No	Yes	No	No	No	No	No	Yes	Yes	No	No	No	Yes	Yes	No	No	No	Yes	No	Yes	Yes	No	No	Yes	No	Yes	No	No	Yes	Yes	Yes	Yes	Yes	No	No	Yes	120	78	Yes	Atrial fibrillation	No	110	Yes	No	1.52	136	12.6
714	A	7	No	Yes	No	No	No	Yes	No	No	No	Yes	Yes	No	Yes	Yes	No	No	Yes	No	No	No	No	No	No	Yes	No	No	Yes	Yes	No	No	Yes	Yes	No	No	No	Yes	110	72	Yes	Atrial fibrillation	Right	183	Yes	No	1.41	134	9.6
715	A	7	No	Yes	No	No	No	Yes	Yes	No	Yes	Yes	Yes	Yes	Yes	No	No	No	No	Yes	No	No	No	No	No	Yes	No	No	No	No	No	No	Yes	No	No	No	No	Yes	110	80	Yes	Pacemaker rhythm	No	180	Yes	No	2.15	134	9.4
716	A	1	No	Yes	No	No	No	No	Yes	No	No	No	No	No	No	Yes	No	No	No	No	No	No	No	No	Yes	No	No	No	No	Yes	No	Yes	Yes	Yes	No	Yes	No	Yes	110	133	Yes	Atrial fibrillation	No	80	Yes	No	1.27	136	12.2
717	C	7	No	No	No	No	No	No	Yes	Yes	Yes	No	No	No	Yes	Yes	No	No	No	No	No	Yes	No	No	No	No	No	Yes	Yes	Yes	Yes	No	Yes	Yes	No	No	No	No	90	76	Yes	Atrial fibrillation	No	196	Yes	No	1.33	136	12.2
718	A	7	No	No	No	No	No	No	No	No	No	No	No	No	Yes	No	No	No	No	No	No	No	No	No	No	No	No	Yes	Yes	Yes	No	No	Yes	Yes	No	Yes	No	Yes	130	80	Yes	Sinus rhythm	No	114	Yes	No	1.83	135	12.4
719	A	18	Yes	No	No	No	No	Yes	No	No	Yes	No	No	No	Yes	Yes	No	No	No	Yes	No	No	Yes	Yes	No	Yes	No	No	No	No	No	Yes	Yes	Yes	No	No	No	Yes	140	110	Yes	Atrial fibrillation	No	89	Yes	No	1.43	146	13.1
720	A	9	No	No	No	No	No	No	No	No	Yes	No	No	No	No	No	No	No	No	No	No	No	No	No	No	No	No	Yes	Yes	No	No	Yes	Yes	Yes	No	No	No	Yes	100	55	Yes	Atrial fibrillation	No	136	Yes	No	1.67	149	17
721	A	8	No	No	Yes	No	No	No	Yes	No	Yes	No	No	No	No	Yes	Yes	No	No	Yes	No	No	No	No	No	Yes	No	No	No	No	No	No	No	No	No	No	No	Yes	180	100	Yes	Atrial fibrillation	No	150	Yes	No	0.97	142	12.1
722	A	8	No	No	No	No	No	No	No	No	No	No	No	No	No	No	No	No	No	No	No	No	No	No	No	No	No	No	No	Yes	No	No	No	No	No	No	No	Yes	170	97	Yes	Sinus rhythm	No	94	Yes	No	0.89	138	12
723	C	3	No	Yes	No	No	No	No	Yes	No	No	No	No	No	No	Yes	Yes	No	No	No	No	No	No	No	No	Yes	No	No	No	Yes	Yes	No	Yes	Yes	No	No	No	Yes	90	80	Yes	Atrial fibrillation	No	80	Yes	No	1.27	138	12.4
724	A	19	No	Yes	No	No	No	No	No	No	Yes	No	No	No	No	Yes	No	Yes	No	No	No	No	No	No	No	No	No	Yes	No	No	Yes	Yes	Yes	Yes	Yes	Yes	Yes	Yes	120	111	Yes	Atrial fibrillation	No	85	Yes	No	1.26	143	17.7
725	C	14	Yes	Yes	No	No	No	Yes	No	No	No	No	No	Yes	Yes	Yes	No	No	No	Yes	No	No	No	No	No	Yes	No	No	No	No	Yes	No	Yes	Yes	No	No	No	Yes	110	57	Yes	Pacemaker rhythm	No	210	Yes	No	1.4	138	14.9
726	A	5	No	No	No	No	No	No	No	No	No	No	No	No	No	No	No	No	No	No	No	No	No	No	No	No	Yes	Yes	No	No	No	No	Yes	No	No	No	Yes	Yes	140	83	Yes	Atrial fibrillation	No	126	Yes	No	2	139	11.2
727	A	3	No	No	No	No	No	No	No	No	No	No	No	No	No	No	No	No	No	No	No	No	No	No	No	No	No	No	Yes	Yes	No	No	Yes	Yes	No	No	No	Yes	160	94	Yes	Atrial fibrillation	Left	162	Yes	No	1.3	132	12.5
728	A	3	No	No	No	No	No	No	No	No	No	No	No	No	No	No	No	No	No	No	No	No	No	No	No	No	No	No	No	Yes	No	No	Yes	Yes	Yes	No	No	Yes	120	140	Yes	Atrial fibrillation	No	100	No	No	1.17	137	13.7
729	A	12	No	No	No	No	No	No	No	No	No	No	No	No	No	No	No	No	No	No	No	No	No	No	No	No	No	No	No	No	No	No	No	No	No	No	No	Yes	130	75	No	Sinus rhythm	Right	147	Yes	No	1.24	138	11.8
730	B	7	No	No	No	No	No	No	No	No	Yes	No	No	No	No	No	No	No	No	No	No	No	No	No	No	No	No	No	No	Yes	No	No	Yes	Yes	Yes	No	No	Yes	140	95	Yes	Atrial fibrillation	No	92	Yes	No	0.95	142	10.5
731	C	3	No	No	No	No	No	No	No	No	No	No	No	No	No	No	No	No	No	No	No	No	No	No	No	No	No	No	No	No	No	No	No	No	No	No	No	Yes	150	109	Yes	Atrial fibrillation	No	110	Yes	No	1.04	134	15.1
732	A	1	No	No	No	No	No	No	No	No	No	No	No	No	No	No	No	No	No	No	No	No	No	No	No	No	No	No	No	No	No	No	No	No	No	Yes	No	Yes	90	121	Yes	Sinus rhythm	No	78	No	No	1.37	129	12.3
733	B	23	No	No	Yes	No	No	No	Yes	No	Yes	No	No	Yes	No	Yes	No	Yes	Yes	No	No	No	No	No	No	Yes	Yes	No	Yes	Yes	Yes	No	Yes	Yes	Yes	No	No	Yes	150	120	Yes	Atrial fibrillation	Right	142	Yes	No	1.27	143	14.7
734	A	12	No	No	Yes	No	No	No	Yes	No	No	No	No	No	No	No	No	No	No	Yes	No	No	No	No	No	Yes	No	No	No	Yes	No	Yes	Yes	No	Yes	No	Yes	Yes	140	97	Yes	Sinus rhythm	No	92	Yes	No	1.09	139	9.9
735	A	7	No	No	Yes	No	Yes	Yes	Yes	No	Yes	No	No	No	No	No	No	No	No	No	No	No	No	No	No	No	Yes	No	Yes	No	No	No	Yes	No	No	No	No	Yes	140	105	Yes	Sinus rhythm	No	102	Yes	No	0.58	139	10.8
736	A	1	No	No	No	No	No	No	No	No	No	No	No	No	No	No	No	No	No	No	No	No	No	No	No	No	No	No	No	No	No	No	No	No	No	Yes	No	Yes	100	119	Yes	Sinus rhythm	No	94	Yes	No	1.36	140	17.9
737	A	9	No	Yes	No	No	No	No	Yes	Yes	Yes	No	Yes	No	No	Yes	Yes	No	Yes	Yes	No	No	No	No	No	Yes	No	Yes	No	No	Yes	Yes	Yes	Yes	No	No	Yes	Yes	140	81	Yes	Sinus rhythm	No	94	No	No	0.99	140	12.2
738	A	9	No	No	No	No	No	No	No	No	No	No	No	No	No	No	No	No	No	No	No	No	No	No	No	No	No	No	No	Yes	No	No	No	Yes	No	No	No	Yes	140	105	Yes	Sinus rhythm	No	92	Yes	No	1.33	140	16.7
739	A	8	No	No	No	No	No	No	No	No	No	No	No	No	No	No	No	No	No	No	No	No	No	No	No	No	No	Yes	No	Yes	No	Yes	Yes	Yes	Yes	No	No	Yes	200	80	Yes	Sinus rhythm	No	94	Yes	No	3.2	137	12.1
740	A	5	No	No	No	No	No	No	No	No	No	No	No	No	No	No	No	No	No	No	No	No	No	No	No	No	No	No	No	No	No	No	No	Yes	Yes	No	No	Yes	100	80	No	Sinus rhythm	No	92	Yes	No	0.75	130	12.5
741	A	3	No	No	No	No	No	No	Yes	No	No	No	No	No	No	Yes	No	No	No	No	No	No	No	No	No	No	No	Yes	No	Yes	No	Yes	No	Yes	No	No	Yes	Yes	110	144	Yes	Atrial fibrillation	No	87	Yes	No	1.07	139	12.8
742	A	3	No	Yes	No	No	No	No	No	No	No	No	No	No	No	No	No	No	No	No	No	No	No	No	No	No	No	No	Yes	Yes	No	Yes	No	Yes	Yes	No	No	Yes	170	100	No	Atrial fibrillation	No	77	No	No	1.02	139	15
743	A	4	No	No	No	No	No	No	No	No	No	No	No	No	No	No	No	Yes	No	No	No	No	No	No	No	No	No	No	Yes	Yes	No	Yes	No	Yes	Yes	No	No	Yes	140	62	Yes	Sinus rhythm	No	97	No	No	1.61	131	10.8
744	C	3	No	No	No	No	No	No	No	No	No	No	No	No	No	No	Yes	No	No	Yes	No	No	No	No	No	No	No	No	No	No	No	No	No	No	No	No	No	Yes	110	91	No	Sinus rhythm	No	119	Yes	No	3.41	146	12.8
745	C	7	No	No	No	No	No	No	No	No	Yes	No	No	No	No	No	No	No	No	No	No	No	No	No	No	No	No	No	Yes	Yes	No	No	Yes	No	No	No	Yes	Yes	110	110	Yes	Sinus rhythm	No	116	Yes	No	1.22	133	10.3
746	C	7	No	No	No	No	No	Yes	No	No	No	No	No	No	Yes	Yes	No	No	No	Yes	No	No	No	No	No	Yes	No	No	Yes	No	No	Yes	Yes	Yes	No	No	No	Yes	140	95	Yes	Sinus rhythm	No	101	Yes	No	1.15	139	10.9
747	C	6	No	No	No	No	No	No	No	No	No	No	No	No	No	No	No	No	No	No	No	No	No	No	No	No	Yes	No	No	Yes	No	No	No	Yes	No	No	No	Yes	120	78	No	Atrial fibrillation	No	73	Yes	No	2.18	138	10.7
748	C	21	No	No	No	No	No	No	No	No	No	No	No	No	No	No	No	No	No	No	No	No	No	No	No	No	No	No	No	Yes	No	No	Yes	No	No	Yes	No	Yes	130	122	Yes	Atrial fibrillation	No	109	Yes	No	1.09	136	13.4
749	C	30	No	Yes	No	No	No	No	Yes	No	No	No	No	No	No	Yes	No	No	Yes	No	No	No	No	No	No	No	No	No	No	Yes	No	Yes	Yes	No	No	No	No	Yes	140	80	Yes	Atrial fibrillation	Right	161	Yes	No	0.74	133	10.7
750	A	19	No	No	No	No	No	No	Yes	Yes	Yes	No	No	No	Yes	Yes	No	No	Yes	No	No	No	Yes	No	No	Yes	No	Yes	No	No	Yes	No	Yes	No	Yes	No	Yes	Yes	150	65	Yes	Pacemaker rhythm	No	186	Yes	No	0.7	140	14.4
751	C	9	No	No	No	No	No	Yes	No	No	No	No	No	No	No	No	No	No	No	Yes	No	No	No	No	No	No	Yes	Yes	Yes	Yes	Yes	No	Yes	Yes	No	No	No	Yes	100	50	No	Atrial fibrillation	No	96	Yes	No	2.69	138	8.3
752	A	9	No	No	No	No	No	No	No	No	No	No	No	No	No	No	No	No	No	No	No	No	No	No	No	No	Yes	No	No	Yes	No	No	No	No	No	No	No	Yes	140	69	Yes	Pacemaker rhythm	No	169	Yes	No	0.9	137	12.5
753	A	5	No	Yes	No	No	No	No	No	No	Yes	No	No	No	No	Yes	No	No	No	No	No	No	No	No	No	No	No	Yes	No	Yes	No	No	Yes	Yes	No	No	No	Yes	90	79	Yes	Atrial fibrillation	Left	131	No	No	2.93	129	10.3
754	A	3	No	No	Yes	No	No	No	Yes	No	No	No	No	No	No	Yes	No	Yes	No	No	No	No	No	No	No	Yes	No	No	No	Yes	No	No	Yes	Yes	No	Yes	No	Yes	100	83	Yes	Atrial fibrillation	No	98	Yes	No	1.61	154	19
755	A	1	No	No	No	No	No	No	No	No	No	No	No	No	No	No	No	No	No	No	No	No	No	No	No	No	No	No	No	No	No	No	No	No	No	No	No	Yes	140	145	Yes	Atrial fibrillation	No	104	No	No	0.73	141	17.9
756	B	14	No	No	No	No	No	No	No	No	No	No	No	Yes	Yes	No	No	No	No	Yes	No	No	No	No	No	No	No	No	Yes	Yes	No	No	Yes	Yes	No	No	No	Yes	100	81	Yes	Sinus rhythm	Left	202	Yes	No	1.77	134	11
757	A	11	No	No	No	No	No	No	No	No	No	No	No	No	No	No	No	No	No	No	No	No	No	No	No	No	No	Yes	Yes	Yes	No	No	Yes	Yes	No	No	No	Yes	100	120	Yes	Atrial fibrillation	No	80	Yes	No	0.81	143	13.5
758	C	10	No	No	No	No	No	No	No	No	No	No	No	No	No	No	No	No	No	No	No	No	No	No	No	No	No	Yes	No	No	No	Yes	Yes	No	No	No	No	Yes	170	96	Yes	Sinus rhythm	No	107	No	No	1.11	146	12.5
759	A	3	No	No	No	No	No	No	Yes	No	No	No	No	No	No	Yes	Yes	No	No	No	No	No	No	No	No	Yes	Yes	Yes	No	Yes	Yes	No	Yes	No	No	Yes	No	Yes	110	84	Yes	Atrial fibrillation	Left	131	Yes	No	2.46	132	9.2
760	A	3	No	No	No	No	No	No	Yes	No	No	No	No	No	No	Yes	No	No	No	No	No	No	No	No	No	Yes	No	Yes	No	No	No	No	Yes	No	Yes	No	No	Yes	130	150	Yes	Atrial fibrillation	No	84	Yes	No	1.08	145	14.1
761	A	15	No	No	No	Yes	No	No	Yes	Yes	Yes	No	No	No	No	Yes	Yes	No	No	No	No	No	Yes	No	No	Yes	No	No	No	Yes	Yes	Yes	Yes	Yes	No	No	Yes	Yes	140	75	No	Atrial fibrillation	No	76	No	No	0.78	141	14.9
762	C	11	Yes	No	No	No	No	No	No	No	No	No	No	No	No	Yes	Yes	No	Yes	Yes	No	No	No	No	No	Yes	No	Yes	No	Yes	No	No	Yes	No	No	No	No	Yes	160	69	Yes	Atrial fibrillation	Right	142	Yes	Yes	1.8	140	14.3
763	C	19	No	No	No	No	No	No	No	No	No	No	No	No	No	Yes	No	Yes	Yes	Yes	No	No	No	No	No	No	No	Yes	Yes	Yes	No	No	Yes	No	Yes	No	No	Yes	140	95	Yes	Atrial fibrillation	No	101	Yes	No	1.07	133	8.8
764	C	15	No	No	No	No	No	Yes	No	No	No	No	No	No	No	Yes	No	No	No	No	No	No	No	No	No	No	No	No	No	Yes	No	No	No	Yes	No	No	No	Yes	180	103	Yes	Atrial fibrillation	Right	126	Yes	No	2.6	133	10.1
765	A	15	No	No	No	No	No	No	Yes	No	No	No	No	No	No	No	Yes	No	No	No	No	No	No	No	No	No	No	No	No	Yes	No	No	No	No	No	Yes	No	Yes	140	135	Yes	Sinus rhythm	No	77	Yes	No	1.05	141	14.3
766	A	10	No	No	No	No	No	No	No	No	Yes	No	No	No	No	Yes	No	No	No	Yes	No	No	No	No	No	Yes	No	No	No	Yes	No	Yes	Yes	Yes	No	Yes	No	Yes	100	113	Yes	Atrial fibrillation	No	85	Yes	No	3.84	140	12.6
767	A	9	No	No	No	No	No	No	No	Yes	Yes	No	No	No	No	No	Yes	No	No	No	No	No	No	No	No	No	No	No	No	No	No	No	No	No	No	No	No	Yes	120	90	No	Sinus rhythm	No	95	Yes	No	0.9	137	11.4
768	A	7	Yes	No	No	No	No	No	No	No	No	No	No	No	No	No	No	No	No	No	No	No	No	No	No	No	No	No	Yes	No	Yes	No	No	No	No	No	No	Yes	140	94	Yes	Sinus rhythm	No	74	Yes	No	0.7	139	9.8
769	C	4	No	No	No	No	No	No	No	No	No	No	No	No	No	No	No	No	No	No	No	No	No	No	No	No	No	No	Yes	No	No	No	Yes	No	No	No	No	Yes	125	140	Yes	Atrial fibrillation	No	108	Yes	No	1.5	139	12.8
770	A	3	No	No	No	No	No	No	No	Yes	Yes	No	No	No	No	Yes	No	No	Yes	No	No	No	Yes	No	No	No	No	No	No	Yes	Yes	Yes	Yes	No	Yes	No	No	No	110	85	No	Atrial fibrillation	No	143	No	No	1.01	140	12.1
771	A	14	No	No	No	No	No	Yes	No	No	No	No	No	No	No	Yes	No	No	No	Yes	No	No	No	No	No	Yes	No	No	Yes	No	No	No	No	Yes	No	No	Yes	Yes	90	75	Yes	Pacemaker rhythm	No	144	Yes	No	2.72	139	10.9
772	A	1	No	No	Yes	No	No	Yes	No	No	No	No	No	No	No	Yes	Yes	No	No	No	No	No	No	No	No	No	Yes	No	No	Yes	No	No	Yes	Yes	Yes	Yes	No	Yes	100	88	Yes	Atrial fibrillation	No	91	Yes	No	2.9	143	12.1
773	A	25	No	No	No	No	No	Yes	Yes	No	No	No	No	No	No	No	Yes	Yes	No	No	Yes	No	No	No	No	No	No	No	No	Yes	No	Yes	No	Yes	Yes	No	Yes	Yes	140	69	Yes	Sinus rhythm	No	79	Yes	No	1.33	137	7.2
774	A	14	No	No	No	No	No	Yes	No	No	No	No	No	No	No	No	No	No	Yes	No	No	No	No	No	No	No	No	Yes	Yes	No	No	No	No	No	Yes	No	No	Yes	150	110	Yes	Sinus rhythm	No	111	Yes	Yes	1.16	137	10.8
775	A	6	No	No	No	No	No	No	No	No	Yes	No	No	No	No	Yes	Yes	No	No	No	No	No	No	No	No	No	No	No	No	No	No	No	No	No	No	Yes	No	Yes	100	142	Yes	Atrial fibrillation	Right	125	Yes	No	1.19	146	12.5
776	A	13	No	No	Yes	No	No	Yes	No	No	Yes	No	No	Yes	No	Yes	No	No	No	Yes	No	No	No	Yes	No	No	Yes	Yes	No	No	No	No	Yes	Yes	No	No	No	Yes	110	69	Yes	Sinus rhythm	Left	120	Yes	No	1.57	140	8.2
777	C	8	No	No	No	No	No	No	No	No	No	No	No	No	No	No	No	No	No	Yes	No	No	No	No	No	No	No	No	No	Yes	No	No	Yes	Yes	No	No	No	Yes	100	104	Yes	Atrial fibrillation	No	94	Yes	No	1.55	140	14.6
778	A	1	No	No	No	No	No	No	Yes	No	No	No	No	No	No	No	Yes	No	No	No	No	No	No	No	No	Yes	No	No	No	No	No	No	Yes	Yes	No	Yes	No	Yes	110	133	Yes	Sinus rhythm	No	84	Yes	No	1.08	157	13.6
779	A	21	No	No	No	No	No	No	No	No	No	No	No	No	No	No	No	No	No	No	No	No	No	No	No	No	Yes	Yes	Yes	Yes	No	No	Yes	No	No	No	No	Yes	110	60	Yes	Atrial fibrillation	No	91	Yes	No	3.87	138	11.1
780	A	10	No	No	No	No	Yes	No	Yes	No	Yes	No	No	Yes	No	Yes	No	No	No	No	No	No	No	No	No	No	No	No	No	Yes	Yes	Yes	Yes	Yes	No	No	No	Yes	90	138	Yes	Atrial fibrillation	No	132	Yes	No	2.45	139	11.7
781	A	4	No	Yes	No	No	No	No	No	No	No	No	No	No	No	No	No	Yes	No	No	No	No	No	No	No	No	Yes	No	No	Yes	No	Yes	No	Yes	No	Yes	No	Yes	120	88	No	Sinus rhythm	No	78	No	No	1.46	139	12
782	A	1	No	Yes	No	No	No	No	No	No	No	No	No	No	No	No	No	No	No	Yes	No	No	No	No	No	Yes	No	No	No	No	No	No	Yes	No	No	Yes	No	Yes	120	115	Yes	Sinus rhythm	No	109	No	No	0.77	140	14.3
783	A	3	No	No	No	No	No	No	No	No	Yes	No	No	No	No	No	No	No	Yes	Yes	No	No	No	No	No	Yes	No	Yes	No	No	Yes	No	Yes	Yes	Yes	Yes	No	Yes	150	93	Yes	Atrial fibrillation	Right	140	Yes	No	2.12	135	14.5
784	A	2	No	No	No	Yes	No	No	Yes	No	Yes	No	No	No	No	No	No	No	No	No	No	No	No	No	No	No	No	Yes	No	Yes	Yes	No	No	No	Yes	No	No	Yes	110	76	Yes	Sinus rhythm	Right	160	Yes	No	1.12	143	15.4
785	A	11	No	No	No	No	No	Yes	No	No	No	Yes	No	No	No	Yes	No	No	No	No	No	No	No	No	No	Yes	No	No	No	Yes	No	Yes	Yes	Yes	No	No	No	Yes	120	98	Yes	Atrial fibrillation	No	107	Yes	No	1.7	136	8.5
786	A	10	No	No	Yes	Yes	No	No	Yes	No	Yes	No	No	No	No	No	No	Yes	No	No	No	Yes	No	No	No	Yes	Yes	No	Yes	No	Yes	Yes	Yes	No	No	No	No	Yes	120	99	Yes	Sinus rhythm	No	76	Yes	No	0.8	138	12.9
787	C	5	No	No	No	No	Yes	No	Yes	No	No	No	No	No	No	Yes	No	No	No	No	No	No	No	No	No	Yes	No	No	No	Yes	No	Yes	Yes	Yes	No	No	Yes	Yes	200	135	Yes	Atrial fibrillation	Left	138	Yes	No	1.59	138	13.9
788	A	17	Yes	No	No	Yes	No	Yes	No	No	Yes	No	No	No	No	No	Yes	No	No	No	No	No	No	No	No	No	No	No	No	No	Yes	Yes	No	No	No	No	No	Yes	120	110	Yes	Sinus rhythm	No	74	Yes	No	1.24	137	9.2
789	A	8	No	No	No	No	No	Yes	No	No	No	No	No	No	No	No	No	No	No	No	No	No	No	No	No	No	Yes	No	No	Yes	No	Yes	No	No	No	Yes	Yes	Yes	90	86	No	Sinus rhythm	Right	143	No	No	2.03	145	9.6
790	C	7	No	No	No	No	No	No	No	No	No	No	Yes	No	No	No	No	Yes	No	Yes	No	No	No	No	No	Yes	No	No	No	No	No	No	Yes	Yes	No	No	No	Yes	130	120	Yes	Atrial fibrillation	No	77	Yes	No	4.38	144	12.5
791	A	9	No	No	No	No	No	No	No	No	No	No	Yes	No	No	No	No	No	Yes	No	No	No	No	No	No	No	No	No	Yes	No	No	No	Yes	Yes	No	No	Yes	Yes	110	90	No	Sinus rhythm	No	75	Yes	No	0.67	137	14.4
792	A	5	No	No	No	No	No	No	No	No	No	No	No	No	No	No	No	No	No	No	No	No	No	No	No	No	Yes	No	No	No	No	No	No	No	No	No	No	Yes	150	88	Yes	Sinus rhythm	No	93	Yes	No	0.88	141	14.7
793	A	5	No	No	No	No	No	No	No	Yes	No	No	No	No	No	Yes	Yes	No	Yes	No	No	No	No	No	No	No	No	Yes	No	Yes	No	Yes	Yes	Yes	No	No	Yes	Yes	105	150	Yes	Atrial fibrillation	Right	127	Yes	No	0.9	143	14.3
794	A	3	No	No	No	No	No	No	No	No	No	No	No	No	No	No	No	No	No	No	No	No	No	No	No	No	No	No	No	No	No	No	No	No	No	No	No	Yes	120	80	Yes	Sinus rhythm	No	89	No	No	0.9	147	14.5
795	A	7	No	No	No	No	No	No	No	No	Yes	No	No	No	No	No	No	Yes	No	No	No	No	No	No	No	No	No	Yes	No	Yes	No	No	Yes	No	No	No	No	Yes	150	136	Yes	Atrial fibrillation	No	100	Yes	No	1.1	143	15.1
796	A	6	No	Yes	Yes	No	No	No	No	No	Yes	No	No	No	No	Yes	No	No	No	No	No	No	No	No	No	Yes	Yes	No	Yes	Yes	Yes	Yes	Yes	Yes	Yes	No	No	Yes	110	88	No	Atrial fibrillation	Left	175	Yes	No	1.06	139	10.5
797	A	5	No	No	No	No	No	No	No	No	No	No	No	No	No	No	No	No	No	No	No	No	No	No	No	No	No	Yes	No	Yes	No	No	No	No	No	No	No	Yes	140	82	No	Sinus rhythm	No	81	No	No	0.59	144	10.4
798	C	11	No	No	No	No	No	Yes	No	No	No	No	No	No	No	No	No	No	No	Yes	No	No	No	No	No	No	Yes	No	Yes	Yes	No	Yes	No	No	No	No	Yes	Yes	130	105	Yes	Sinus rhythm	No	105	Yes	No	2.58	133	6
799	A	10	No	No	No	No	No	Yes	Yes	No	No	No	No	No	No	Yes	No	No	No	Yes	Yes	No	No	No	No	No	No	No	No	No	No	Yes	Yes	Yes	No	No	No	Yes	120	89	No	Atrial fibrillation	No	110	Yes	No	1.39	138	12.4
800	A	6	No	No	Yes	Yes	No	No	Yes	No	No	No	Yes	No	No	Yes	Yes	No	Yes	Yes	No	No	No	No	No	No	Yes	No	Yes	Yes	No	No	Yes	Yes	No	No	No	Yes	180	133	Yes	Atrial fibrillation	No	70	Yes	No	0.89	136	12.7
801	A	2	No	No	No	No	No	No	No	No	No	No	No	No	No	No	No	No	No	No	No	No	No	No	No	No	No	No	No	Yes	No	Yes	No	Yes	Yes	No	No	Yes	140	123	Yes	Atrial fibrillation	No	97	No	No	0.88	142	14.8
802	A	8	No	No	No	No	No	No	No	No	No	No	No	No	No	No	No	No	No	No	No	No	No	No	No	No	No	Yes	No	Yes	No	No	Yes	No	No	No	No	Yes	120	70	Yes	Atrial fibrillation	Right	140	No	No	1.12	141	13.6
803	A	8	No	No	Yes	Yes	No	No	Yes	Yes	Yes	No	Yes	No	Yes	Yes	Yes	No	No	Yes	No	Yes	Yes	Yes	Yes	Yes	Yes	Yes	No	Yes	Yes	Yes	No	Yes	No	No	No	Yes	120	80	Yes	Pacemaker rhythm	No	168	No	No	0.98	139	12
804	A	5	No	No	No	No	No	No	No	No	No	No	No	No	No	No	No	No	No	No	No	No	No	No	No	No	No	No	No	Yes	No	Yes	No	Yes	No	No	No	Yes	150	84	Yes	Atrial fibrillation	No	83	Yes	No	0.77	137	12.8
805	C	6	No	No	No	No	No	No	No	No	No	No	No	No	No	No	No	Yes	No	No	No	No	No	No	No	No	No	No	No	Yes	No	No	No	Yes	Yes	Yes	No	Yes	155	80	Yes	Sinus rhythm	No	85	Yes	No	1.82	137	10.1
806	A	3	No	No	No	No	No	No	No	No	No	No	No	No	No	No	No	No	No	No	No	No	No	No	No	No	No	No	No	No	No	No	No	No	Yes	No	No	Yes	120	112	Yes	Sinus rhythm	No	81	Yes	No	0.89	139	14.3
807	A	19	No	No	No	No	No	No	No	No	No	No	No	No	No	No	Yes	No	No	No	No	No	No	No	No	No	No	No	No	Yes	Yes	Yes	No	No	No	No	No	Yes	110	65	Yes	Sinus rhythm	No	90	Yes	No	1.73	143	10.1
808	A	10	No	No	No	No	No	No	No	No	No	No	No	No	No	No	Yes	No	No	No	No	No	No	No	No	No	No	Yes	No	No	No	No	Yes	No	No	No	No	Yes	130	86	Yes	Pacemaker rhythm	No	222	Yes	No	1.42	148	14.7
809	C	7	No	No	No	No	No	No	No	No	No	No	No	No	No	No	No	No	No	No	No	No	No	No	No	No	No	No	No	Yes	No	Yes	Yes	No	No	No	No	No	115	88	Yes	Sinus rhythm	Left	138	No	No	0.66	139	14.5
810	C	6	Yes	No	Yes	Yes	No	No	Yes	Yes	Yes	No	No	No	Yes	No	No	No	No	Yes	No	Yes	No	No	No	Yes	Yes	Yes	No	Yes	No	No	Yes	Yes	Yes	No	No	Yes	190	75	Yes	Sinus rhythm	Right	140	Yes	No	0.94	138	12.5
811	C	16	No	No	No	No	No	No	Yes	Yes	Yes	No	No	No	No	No	No	No	No	No	No	No	No	No	No	Yes	No	No	No	No	No	No	No	No	No	Yes	No	Yes	100	102	Yes	Atrial fibrillation	No	88	Yes	No	1.61	152	11.7
812	A	14	No	No	No	No	No	Yes	No	Yes	No	No	No	No	No	No	No	No	No	Yes	No	No	No	No	No	No	No	No	No	Yes	No	Yes	Yes	Yes	No	No	No	Yes	180	107	Yes	Sinus rhythm	No	99	Yes	No	4.38	133	8
813	A	10	Yes	No	No	No	No	No	No	No	Yes	No	No	No	No	No	No	No	No	No	No	No	No	No	No	No	No	No	No	No	No	No	No	No	No	Yes	No	Yes	180	139	Yes		Left	173	Yes	Yes	0.97	136	17.5
814	A	5	No	No	Yes	No	No	No	No	No	Yes	No	No	No	No	Yes	No	Yes	No	No	No	No	No	No	No	Yes	Yes	No	No	Yes	No	No	Yes	No	Yes	No	No	Yes	140	98	Yes	Atrial fibrillation	No	103	No	No	1.36	130	12.6
815	A	13	No	No	Yes	No	No	Yes	No	No	No	No	No	No	No	No	No	No	No	No	Yes	No	No	No	No	No	Yes	No	No	Yes	No	Yes	No	No	Yes	No	No	Yes	180	83	Yes	Sinus rhythm	No	79	No	No	1.04	138	7.9
816	A	12	No	Yes	No	No	No	Yes	No	No	No	No	No	No	No	No	No	No	No	Yes	No	No	No	No	No	No	No	Yes	No	Yes	No	No	Yes	Yes	No	No	Yes	Yes	110	90	Yes	Atrial fibrillation	No	124	Yes	No	1.44	137	10.5
817	A	7	No	No	No	No	No	No	No	No	Yes	No	No	No	No	No	No	No	No	No	No	No	No	No	No	No	No	Yes	No	Yes	Yes	Yes	Yes	Yes	No	No	No	Yes	160	63	Yes	Sinus rhythm	Left	146	No	No	2.17	132	10.3
818	C	6	No	No	No	No	No	No	No	No	No	No	No	No	No	No	No	No	No	No	No	No	No	No	No	No	Yes	Yes	Yes	Yes	No	No	Yes	No	No	No	No	Yes	180	127	Yes	Atrial fibrillation	No	75	Yes	No	0.84	138	13.6
819	A	11	No	No	No	No	No	No	No	Yes	Yes	No	No	No	Yes	No	No	Yes	Yes	No	No	No	No	No	No	Yes	No	Yes	Yes	Yes	No	No	Yes	Yes	No	No	Yes	Yes	120	114	Yes	Pacemaker rhythm	No	156	Yes	No	2.07	142	12.1
820	A	11	No	No	No	No	No	No	No	No	No	No	No	No	No	Yes	No	No	No	No	No	No	No	Yes	No	No	No	Yes	No	Yes	No	No	Yes	No	No	No	No	Yes	110	130	Yes	Atrial fibrillation	No	125	Yes	No	1.26	136	15
821	A	1	No	No	No	No	No	Yes	No	No	Yes	No	No	No	No	Yes	Yes	Yes	Yes	Yes	No	No	No	No	No	No	No	Yes	Yes	No	No	Yes	Yes	No	No	Yes	No	Yes	160	102	Yes	Sinus rhythm	No	111	Yes	No	1.37	140	10.7
822	A	8	No	No	Yes	Yes	No	No	No	Yes	No	No	No	No	No	No	No	No	No	No	No	Yes	No	No	No	Yes	Yes	No	No	Yes	Yes	Yes	Yes	Yes	Yes	No	No	Yes	120	121	Yes	Atrial fibrillation	Left	151	Yes	No	1.13	136	11.2
823	C	6	No	No	No	No	No	No	No	No	No	No	No	No	Yes	Yes	No	No	No	No	No	No	No	No	No	No	No	No	Yes	No	No	No	No	No	No	No	No	Yes	120	85	Yes	Atrial fibrillation	Right	136	No	No	1.1	141	15.3
824	A	4	No	No	No	No	No	No	No	No	No	No	No	No	No	No	No	No	No	No	No	No	No	No	No	No	No	No	No	No	No	Yes	No	Yes	No	No	No	Yes	120	85	Yes	Sinus rhythm	No	85	No	No	0.73	133	15.1
825	A	3	No	No	No	No	No	No	Yes	No	No	No	No	No	No	No	Yes	No	Yes	No	No	No	No	No	No	No	No	No	No	No	No	Yes	No	No	No	Yes	Yes	Yes	110	97	No	Sinus rhythm	No	85	Yes	No	0.63	144	12.9
826	A	3	No	No	No	No	No	No	No	No	No	No	No	No	No	Yes	No	No	No	No	No	No	No	No	No	Yes	No	No	Yes	Yes	No	No	Yes	Yes	No	No	No	Yes	110	108	Yes	Atrial fibrillation	No	116	No	No	1.27	143	12.4
827	C	13	No	No	No	No	No	No	No	No	No	No	No	No	No	No	No	No	No	No	No	No	No	No	No	No	No	No	No	No	No	No	No	No	No	No	No	Yes	135	75	Yes	Atrial fibrillation	No	101	Yes	No	0.58	141	9.7
828	A	13	No	No	Yes	No	Yes	Yes	Yes	Yes	No	No	No	No	No	No	No	No	No	Yes	No	No	No	No	No	Yes	Yes	No	No	Yes	No	Yes	Yes	Yes	No	No	No	Yes	190	74	Yes	Sinus rhythm	No	110	Yes	No	2.39	136	8.8
829	A	8	Yes	No	No	No	No	No	No	No	No	No	No	No	No	No	No	No	No	No	No	No	No	No	No	No	No	No	Yes	Yes	No	No	No	No	No	No	No	Yes	150	160	Yes	Atrial fibrillation	No	105	Yes	No	1.45	142	16.5
830	B	8	No	Yes	No	No	No	No	No	No	No	No	No	No	No	Yes	No	No	Yes	No	No	No	No	No	No	No	No	No	No	No	No	No	Yes	No	No	Yes	No	Yes	100	78	Yes	Atrial fibrillation	No	119	Yes	No	1.35	139	12.4
831	A	16	No	No	No	No	No	No	No	No	No	No	No	No	No	Yes	Yes	Yes	No	No	No	No	No	No	No	No	No	No	No	Yes	No	No	Yes	Yes	No	No	Yes	Yes	110	95	No	Atrial fibrillation	No	73	Yes	No	1.07	145	14.8
832	A	14	No	No	No	No	No	No	No	No	No	No	No	No	No	No	No	No	No	No	No	No	No	No	No	No	No	No	No	No	No	Yes	No	Yes	No	No	No	Yes	160	93	Yes	Sinus rhythm	No	79	No	No	1.51	135	11.7
833	A	10	No	No	No	No	No	No	No	No	No	No	No	No	No	No	No	No	No	No	No	No	No	No	No	No	No	Yes	No	Yes	No	No	No	No	Yes	No	No	Yes	190	76	Yes	Atrial fibrillation	No	96	Yes	No	0.7	136	17.8
834	A	10	No	Yes	No	No	No	No	No	No	No	No	No	No	No	Yes	No	No	No	No	No	No	No	No	No	No	No	No	No	Yes	No	No	No	No	Yes	Yes	No	Yes	110	84	Yes	Atrial fibrillation	No	105	Yes	No	1.61	137	12.3
835	C	11	No	No	No	No	No	No	No	No	No	No	No	Yes	No	No	No	No	No	No	No	No	No	No	No	No	No	No	No	No	No	No	No	No	No	No	No	Yes	100	80	Yes	Sinus rhythm	No	98	Yes	No	1.09	140	15
836	A	8	No	No	No	No	No	No	No	No	No	No	No	No	No	No	No	No	No	No	No	No	No	No	No	No	No	Yes	No	Yes	Yes	Yes	No	Yes	Yes	No	No	Yes	260	100	Yes	Sinus rhythm	No	99	Yes	No	1.21	144	14.2
837	C	5	Yes	No	No	No	Yes	No	Yes	Yes	No	No	No	No	No	Yes	No	No	No	Yes	No	No	Yes	No	No	Yes	No	Yes	No	Yes	Yes	Yes	Yes	Yes	Yes	No	No	Yes	160	74	Yes	Sinus rhythm	No	178	Yes	No	2.55	140	11.9
838	A	12	No	No	Yes	No	No	Yes	No	No	No	No	No	No	No	No	No	No	No	No	Yes	No	No	No	No	No	Yes	No	Yes	Yes	No	No	Yes	Yes	No	No	No	Yes	140	102	Yes	Atrial fibrillation	Right	166	Yes	No	1.31	146	13.5
839	C	7	No	No	Yes	No	No	Yes	Yes	No	No	No	No	No	No	No	No	No	No	No	Yes	No	No	No	No	No	Yes	No	No	Yes	No	No	No	No	No	No	No	Yes	120	75	Yes	Sinus rhythm	No	85	Yes	No	0.84	136	6
840	C	6	No	Yes	No	No	No	Yes	Yes	No	Yes	No	No	No	No	No	No	No	Yes	Yes	No	No	No	No	No	No	No	Yes	No	Yes	Yes	Yes	Yes	Yes	No	No	No	Yes	150	68	No	Sinus rhythm	No	81	No	No	1.92	142	8.8
841	A	6	No	No	No	No	No	No	No	No	No	No	No	No	No	No	No	No	No	No	No	No	No	No	No	No	No	No	No	No	No	No	No	Yes	No	No	No	Yes	160	75	Yes	Sinus rhythm	Right	145	Yes	No	0.98	140	16.7
842	C	18	No	No	No	No	No	No	No	No	No	No	No	No	No	No	No	No	No	No	No	No	No	No	No	No	No	Yes	No	Yes	No	No	No	No	Yes	No	No	Yes	125	62	Yes	Sinus rhythm	No	110	Yes	No	1.31	141	10.7
843	A	8	No	No	No	No	No	No	No	No	Yes	No	No	No	No	No	No	No	No	No	No	No	No	No	No	No	Yes	No	No	Yes	Yes	Yes	No	Yes	No	No	No	Yes	140	60	Yes	Sinus rhythm	No	96	Yes	No	0.82	142	14.3
844	A	3	No	Yes	No	No	No	Yes	Yes	Yes	Yes	No	No	No	No	Yes	Yes	No	No	No	No	No	No	No	No	Yes	No	No	Yes	No	No	No	Yes	No	No	Yes	Yes	Yes	110	87	Yes	Atrial fibrillation	No	113	Yes	No	1.22	130	10
845	C	19	No	No	No	No	No	Yes	No	No	No	No	No	No	No	No	No	No	No	No	No	No	No	No	No	No	Yes	No	No	Yes	No	No	No	Yes	No	No	No	Yes	200	86	Yes	Sinus rhythm	No	81	Yes	No	1.98	141	12.9
846	A	11	No	No	No	No	No	No	No	No	No	No	No	No	No	No	Yes	No	No	No	No	No	No	No	No	No	No	No	No	No	No	No	No	No	No	No	No	Yes	110	100	Yes	Sinus rhythm	No	74	Yes	No	0.59	134	8.2
847	C	4	No	No	No	No	No	Yes	No	No	No	No	No	No	No	Yes	No	No	No	No	No	No	No	No	No	No	No	No	No	Yes	No	No	Yes	No	No	Yes	No	Yes	110	92	Yes	Atrial fibrillation	No	88	Yes	No	1.06	137	9
848	A	15	No	No	No	No	No	No	No	No	No	No	No	No	No	No	No	No	No	No	No	No	No	No	No	No	No	No	No	No	No	No	No	No	No	Yes	No	Yes	150	105	No	Atrial fibrillation	No	83	Yes	No	1.74	150	14.9
849	A	10	No	No	No	No	Yes	No	Yes	Yes	Yes	No	No	Yes	No	Yes	No	No	Yes	Yes	No	No	No	No	No	Yes	No	Yes	Yes	Yes	Yes	No	Yes	Yes	No	No	Yes	Yes	110	60	Yes	Atrial fibrillation	Right	144	Yes	No	2.77	136	13.1
850	A	13	No	No	No	No	No	Yes	No	No	No	No	No	No	No	No	No	No	No	No	No	No	No	No	No	No	No	No	No	No	No	No	Yes	No	No	No	No	Yes	160	85	Yes	Atrial fibrillation	No	79	Yes	No	0.87	137	9.8
851	C	5	No	No	No	No	No	No	No	Yes	Yes	No	No	No	No	No	No	No	No	Yes	No	No	No	No	No	No	No	Yes	No	No	No	Yes	No	Yes	No	No	No	Yes	95	83	No	Sinus rhythm	No	112	No	No	4.84	141	13.1
852	C	4	No	No	No	No	No	Yes	Yes	No	No	No	No	No	No	No	No	No	No	No	No	No	No	No	No	No	No	No	No	No	No	No	No	Yes	No	No	No	Yes	135	62	No	Sinus rhythm	Left	142	No	No	0.63	139	11.4
853	A	3	No	Yes	No	No	No	No	Yes	No	Yes	No	No	No	No	No	No	No	Yes	Yes	No	No	No	No	No	No	No	No	Yes	No	No	No	Yes	No	No	No	Yes	Yes	100	80	Yes	Sinus rhythm	No	99	No	No	0.97	134	13.8
854	A	8	No	Yes	No	No	No	No	No	No	No	No	No	No	No	No	No	No	Yes	No	No	No	No	No	No	No	No	No	Yes	No	No	No	Yes	No	No	Yes	No	Yes	140	100	Yes	Atrial fibrillation	No	111	Yes	No	0.99	135	15
855	C	8	No	No	Yes	No	No	No	No	No	Yes	No	No	No	No	No	Yes	No	No	Yes	No	No	No	No	No	No	Yes	No	No	Yes	Yes	Yes	Yes	No	No	No	No	Yes	110	110	No	Atrial fibrillation	No	100	No	No	1.26	138	12.8
856	C	6	No	No	No	No	No	No	No	No	No	No	No	No	No	No	No	No	No	No	No	No	No	No	No	No	No	No	No	No	No	No	No	No	No	No	No	Yes	120	112	Yes	Atrial fibrillation	No	71	Yes	No	0.63	138	10.4
857	A	6	No	No	No	No	No	No	No	No	No	No	No	No	No	No	No	No	No	No	No	No	No	No	No	No	No	No	No	Yes	No	No	No	No	No	Yes	No	Yes	140	107	Yes	Sinus rhythm	No	83	Yes	No	0.62	136	11.1
858	B	8	No	No	Yes	No	No	No	Yes	Yes	Yes	No	No	No	Yes	No	Yes	No	Yes	Yes	No	No	No	No	No	No	Yes	No	Yes	Yes	No	Yes	Yes	Yes	Yes	No	No	Yes	160	60	No	Atrial fibrillation	No	210	Yes	No	1.94	137	11.8
859	A	5	No	No	No	No	No	No	No	No	No	No	No	No	No	No	No	No	No	No	No	No	No	No	No	No	No	Yes	No	Yes	No	No	Yes	No	No	No	No	Yes	160	69	Yes	Sinus rhythm	No	88	Yes	No	0.73	136	11.5
860	A	5	Yes	No	No	Yes	No	No	No	No	Yes	No	No	No	No	No	No	No	No	No	No	No	No	No	No	No	No	No	No	No	Yes	No	No	No	No	No	No	Yes	145	140	Yes	Sinus rhythm	Left	132	Yes	No	1.07	140	17.3
861	A	4	No	No	No	No	No	No	No	No	No	No	No	No	No	No	No	No	No	No	No	No	No	No	No	No	No	No	No	Yes	No	Yes	No	No	No	No	Yes	Yes	110	137	Yes	Atrial fibrillation	Left	149	Yes	No	0.85	138	13.5
862	A	7	No	No	Yes	No	No	No	Yes	No	No	No	No	No	No	Yes	Yes	No	Yes	Yes	No	No	No	No	No	Yes	Yes	No	No	No	Yes	No	Yes	Yes	No	No	No	Yes	150	78	Yes	Atrial fibrillation	No	99	Yes	No	1.74	141	12.2
863	C	5	No	No	No	No	No	No	No	No	No	No	No	No	No	No	No	No	No	No	No	No	No	No	No	No	No	Yes	No	No	No	No	No	Yes	No	No	No	Yes	165	105	Yes	Atrial fibrillation	No	84	Yes	No	0.79	137	8.6
864	A	9	No	No	No	No	No	No	Yes	No	No	No	No	No	No	No	No	No	No	Yes	No	No	No	No	No	Yes	No	No	No	Yes	Yes	Yes	Yes	Yes	Yes	No	No	Yes	150	84	Yes	Sinus rhythm	No	94	Yes	No	1.78	135	10.6
865	A	20	No	No	No	No	No	Yes	Yes	No	Yes	No	No	No	No	No	No	No	Yes	No	No	No	No	No	No	Yes	No	Yes	Yes	No	No	No	Yes	No	No	No	No	Yes	110	66	Yes	Atrial fibrillation	No	108	Yes	No	0.7	113	11.5
866	A	11	No	No	No	No	No	No	No	Yes	Yes	No	No	No	Yes	No	No	No	No	Yes	No	No	No	No	No	No	No	No	No	Yes	Yes	No	Yes	No	No	No	No	Yes	110	104	Yes	Atrial fibrillation	No	109	Yes	No	1.96	137	12.9
867	A	9	No	No	No	No	No	No	No	No	Yes	No	No	No	No	No	No	No	No	No	No	No	No	No	No	No	No	No	No	No	No	Yes	No	No	No	No	No	Yes	155	97	No	Sinus rhythm	No	93	No	No	0.93	133	12.9
868	A	3	No	No	No	No	No	No	No	No	No	No	Yes	No	No	No	No	No	No	No	No	No	No	No	No	No	No	Yes	No	Yes	No	No	No	Yes	No	No	No	Yes	210	80	Yes	Atrial fibrillation	No	114	Yes	No	0.8	142	8.7
869	A	18	No	No	Yes	Yes	No	No	Yes	No	Yes	No	No	No	Yes	No	No	No	No	Yes	No	No	Yes	No	No	No	Yes	Yes	No	Yes	Yes	Yes	Yes	Yes	No	No	No	Yes	170	71	Yes	Pacemaker rhythm	No	149	Yes	No	3.07	145	10.2
870	A	11	No	No	No	No	No	Yes	No	No	No	No	No	No	No	No	No	No	No	No	No	No	No	No	No	No	No	No	No	Yes	No	No	Yes	No	No	No	No	Yes	120	96	Yes	Sinus rhythm	No	114	Yes	No	1.12	142	8.9
871	A	9	No	No	No	No	No	Yes	Yes	No	Yes	No	No	No	No	No	No	No	No	No	No	No	No	No	No	No	No	No	No	No	No	Yes	Yes	Yes	No	No	No	Yes	200	78	Yes	Sinus rhythm	No	120	Yes	No	0.9	138	8.9
872	A	3	No	No	No	No	No	No	Yes	No	No	No	No	No	No	Yes	No	No	No	No	No	No	No	No	No	Yes	No	No	No	Yes	No	No	Yes	Yes	No	No	No	Yes	150	140	Yes	Atrial fibrillation	No	75	No	No	0.71	139	12
873	A	7	No	No	No	No	No	No	No	No	No	No	No	No	No	No	No	No	No	No	No	No	No	No	No	No	No	No	No	Yes	No	No	No	No	No	No	Yes	Yes	140	77	No	Sinus rhythm	No	93	Yes	No	0.49	141	15.1
874	A	1	No	No	Yes	No	No	No	No	No	Yes	No	No	No	No	No	No	No	Yes	No	No	No	No	No	No	No	Yes	Yes	Yes	Yes	Yes	Yes	Yes	Yes	Yes	No	No	Yes	140	95	Yes	Sinus rhythm	No	97	Yes	No	1.38	129	9.7
875	A	11	No	No	No	No	No	No	No	No	No	No	No	No	No	No	No	No	No	No	No	No	No	No	No	No	No	No	No	No	No	No	No	No	No	No	No	Yes	160	166	Yes	Atrial fibrillation	No	74	Yes	No	1.23	140	14.4
876	A	6	No	No	No	No	No	No	No	No	No	No	No	Yes	No	No	No	No	No	No	No	No	No	No	No	No	No	No	No	No	No	No	No	No	No	No	No	Yes	150	97	Yes	Sinus rhythm	Left	155	Yes	No	0.66	126	13
877	C	17	No	No	No	No	No	Yes	Yes	No	No	No	No	No	No	Yes	No	No	No	No	No	No	No	No	No	No	No	No	No	Yes	No	Yes	No	Yes	No	No	No	Yes	130	130	Yes	Atrial fibrillation	No	101	Yes	No	0.83	139	13.8
878	A	15	No	No	No	No	No	No	No	No	No	No	No	No	No	No	No	No	No	No	No	No	No	No	No	No	No	No	No	Yes	No	No	Yes	Yes	No	No	No	Yes	200	140	Yes	Atrial fibrillation	No	100	Yes	No	1.72	119	12.9
879	A	18	No	No	No	No	No	No	No	No	No	No	No	No	No	Yes	No	No	No	No	No	No	No	No	No	No	No	Yes	No	No	No	No	Yes	No	No	No	No	Yes	110	100	Yes	Atrial fibrillation	No	110	Yes	No	1.5	142	15
880	A	9	No	No	No	No	No	No	No	No	Yes	No	No	No	No	Yes	No	No	No	No	No	No	No	No	No	Yes	No	No	No	No	No	No	No	No	No	No	No	Yes	150	105	Yes	Atrial fibrillation	No	92	Yes	No	0.93	147	14.3
881	B	6	No	No	No	No	No	No	No	No	No	No	No	Yes	No	No	Yes	No	No	No	No	No	No	No	No	No	No	No	No	No	No	No	No	Yes	No	No	No	Yes	155	80	Yes	Sinus rhythm	No	94	Yes	No	1.13	136	10.7
882	A	9	No	No	No	No	Yes	No	No	No	No	No	No	No	No	No	No	No	No	No	No	No	No	No	No	No	No	Yes	Yes	Yes	No	Yes	Yes	Yes	No	No	No	Yes	140	80	Yes	Sinus rhythm	No	82	Yes	No	0.59	141	11.8
883	A	7	No	No	No	No	No	No	No	No	No	No	No	No	No	No	No	No	No	No	No	No	No	No	No	No	No	No	Yes	No	No	No	Yes	Yes	No	No	No	Yes	110	116	Yes	Atrial fibrillation	No	102	Yes	No	1.22	139	13.4
884	A	10	No	No	No	No	No	No	No	No	No	No	No	No	No	No	No	No	No	No	No	No	No	No	No	No	No	Yes	Yes	No	No	No	No	No	No	No	No	Yes	130	159	No	Atrial fibrillation	No	78	Yes	No	0.97	132	12
885	C	9	No	No	No	No	No	No	Yes	No	Yes	No	No	No	No	No	No	No	Yes	Yes	No	No	No	No	No	No	No	No	No	No	No	No	No	No	No	No	No	Yes	160	108	Yes	Atrial fibrillation	Left	169	Yes	No	1.45	134	12.1
886	B	7	No	No	Yes	No	Yes	No	No	Yes	Yes	No	No	No	No	No	No	No	No	No	No	No	No	Yes	No	Yes	Yes	Yes	No	Yes	Yes	Yes	Yes	Yes	No	No	No	No	110	71	Yes	Sinus rhythm	No	118	Yes	No	2.54	143	12.5
887	C	6	No	No	No	No	No	No	No	No	Yes	No	No	No	No	No	No	No	No	No	No	No	No	No	No	No	No	Yes	No	No	Yes	Yes	No	Yes	Yes	No	No	Yes	120	84	Yes	Sinus rhythm	Right	149	Yes	No	1.14	136	11
888	A	18	No	No	No	No	No	Yes	Yes	Yes	Yes	No	No	No	No	Yes	No	No	Yes	No	No	No	No	No	No	Yes	No	No	Yes	Yes	Yes	Yes	Yes	No	Yes	No	No	Yes	140	90	Yes	Sinus rhythm	No	86	Yes	No	0.99	134	9.2
889	C	12	No	Yes	No	No	No	No	No	No	No	No	No	No	No	No	No	No	No	No	No	No	No	No	No	No	No	No	No	No	No	No	Yes	Yes	Yes	No	No	Yes	120	110	Yes	Atrial fibrillation	Left	148	Yes	No	0.48	128	11
890	A	6	No	No	No	No	No	No	No	No	No	No	No	No	No	No	No	No	No	No	No	No	No	No	No	No	No	No	No	No	No	No	No	No	No	No	No	Yes	110	85	Yes	Sinus rhythm	No	98	Yes	No	1.97	131	13.6
891	A	3	No	No	No	No	No	No	No	No	No	No	No	No	No	No	No	No	No	No	No	No	No	No	No	No	No	No	No	No	No	No	No	No	No	No	No	Yes	90	72	No	Sinus rhythm	No	97	No	No	0.8	143	13.1
892	A	1	No	No	No	No	No	No	No	No	No	No	No	No	No	No	No	No	No	No	No	No	No	No	No	No	Yes	No	No	No	No	Yes	No	No	No	No	No	Yes	190	95	Yes	Sinus rhythm	No	97	Yes	No	2.06	136	9.8
893	A	11	No	No	No	No	No	No	Yes	Yes	Yes	No	No	No	No	No	No	No	No	No	No	No	No	No	No	No	No	Yes	No	No	Yes	Yes	Yes	Yes	No	No	No	Yes	110	59	Yes	Atrial fibrillation	No	112	No	No	1.15	137	11.7
894	A	7	No	No	No	No	No	No	No	No	No	No	No	No	No	No	No	No	No	No	No	No	No	No	No	No	No	No	No	Yes	No	No	Yes	No	No	No	No	Yes	150	75	Yes	Pacemaker rhythm	No	150	Yes	No	1.05	123	14.7
895	A	19	No	No	No	No	No	No	No	No	No	No	No	No	No	No	No	No	No	No	No	No	No	No	No	No	No	No	No	No	No	No	No	No	No	No	No	Yes	150	79	Yes	Atrial fibrillation	No	82	Yes	No	0.66	134	11.8
896	A	5	No	No	No	No	No	No	No	No	No	No	No	No	No	No	No	Yes	No	No	No	No	No	No	No	No	No	No	No	Yes	No	Yes	No	No	No	No	No	Yes	110	130	No	Atrial fibrillation	No	107	Yes	No	1.47	128	14.3
897	A	3	No	No	No	No	No	No	Yes	No	Yes	No	No	No	No	Yes	No	No	No	No	No	No	No	No	No	No	No	Yes	No	Yes	Yes	Yes	No	Yes	Yes	No	No	Yes	170	52	Yes	Sinus rhythm	Left	186	Yes	No	1.01	133	13.7
898	C	13	No	No	No	No	No	No	No	No	Yes	No	No	Yes	No	No	No	No	No	Yes	No	No	No	No	No	No	No	No	Yes	No	No	Yes	No	Yes	No	No	No	Yes	160	73	Yes	Sinus rhythm	No	106	Yes	No	1.46	138	12.7
899	A	4	No	No	No	No	No	No	Yes	No	No	No	No	No	No	Yes	No	No	No	No	No	No	No	No	No	No	No	Yes	No	Yes	No	No	Yes	Yes	No	No	No	Yes	100	85	Yes	Atrial fibrillation	No	80	No	No	0.87	135	11.6
900	A	3	No	No	Yes	No	No	No	Yes	Yes	No	No	No	No	No	No	No	No	Yes	No	Yes	No	No	No	No	No	Yes	No	No	Yes	Yes	Yes	Yes	Yes	No	No	No	No	110	60	No	Sinus rhythm	No	114	No	No	1.14	137	12
901	A	5	No	No	Yes	No	No	No	No	No	No	No	No	No	No	No	Yes	No	No	No	No	No	No	No	No	No	Yes	No	No	No	No	Yes	No	No	No	Yes	No	Yes	100	62	Yes	Sinus rhythm	No	111	Yes	Yes	0.39	142	11.3
902	A	4	No	No	No	No	No	No	No	No	No	No	No	No	No	No	No	No	No	No	No	No	No	No	No	No	No	No	No	No	No	Yes	No	No	Yes	No	No	Yes	100	118	Yes	Sinus rhythm	No	77	No	No	0.65	140	11.3
903	B	21	No	No	No	No	No	No	No	No	No	No	Yes	No	No	Yes	No	Yes	Yes	No	Yes	No	No	No	No	No	No	No	No	No	No	No	Yes	Yes	No	No	No	Yes	130	90	Yes	Atrial fibrillation	No	115	Yes	No	1.73	140	12.2
904	A	13	No	No	No	No	No	No	No	No	No	No	Yes	No	Yes	Yes	No	No	No	No	No	No	No	No	No	Yes	Yes	No	No	Yes	No	No	Yes	Yes	No	No	No	Yes	110	84	Yes	Atrial fibrillation	No	99	Yes	No	0.95	134	13.7
905	C	11	No	No	No	No	No	No	No	No	No	No	No	Yes	No	No	No	No	No	Yes	No	No	No	No	No	No	No	No	No	Yes	No	No	Yes	Yes	No	No	No	Yes	140	105	Yes	Atrial fibrillation	Right	154	Yes	No	1.71	140	15.3
906	A	6	No	No	No	No	No	No	No	No	Yes	No	No	No	No	No	No	No	No	No	No	No	No	No	No	No	No	No	No	No	No	No	No	No	No	No	No	Yes	170	73	Yes	Atrial fibrillation	No	92	Yes	No	0.85	137	11
907	A	11	No	No	No	No	No	No	No	No	No	No	No	No	No	No	No	No	No	No	No	No	No	No	No	No	No	No	No	No	No	No	No	No	No	No	No	Yes	140	94	Yes	Sinus rhythm	Left	159	Yes	No	0.45	139	12.3
908	A	8	No	Yes	No	No	No	No	No	No	No	No	No	No	No	No	No	No	No	No	No	No	No	No	No	No	No	Yes	Yes	Yes	No	No	Yes	No	No	No	No	Yes	220	80	Yes	Atrial fibrillation	No	179	Yes	No	0.86	137	10.2
909	C	4	No	No	No	No	No	No	Yes	No	No	No	No	No	No	No	Yes	No	No	No	No	No	No	No	No	No	No	No	No	Yes	No	No	No	No	No	No	Yes	Yes	160	37	Yes	Pacemaker rhythm	No	125	Yes	No	1.29	138	15
910	A	12	No	No	No	No	No	No	No	Yes	No	No	No	No	No	No	Yes	No	No	No	No	No	Yes	No	No	No	No	Yes	No	Yes	Yes	Yes	Yes	Yes	No	No	No	Yes	110	72	Yes	Sinus rhythm	No	98	Yes	No	1.43	124	11.1
911	A	7	No	No	No	No	No	No	No	No	Yes	No	No	No	No	No	No	No	No	No	No	No	No	No	No	No	No	No	No	Yes	No	Yes	Yes	Yes	No	No	No	Yes	110	113	Yes	Atrial fibrillation	No	84	Yes	No	0.38	140	12
912	A	6	No	No	No	No	No	No	No	No	Yes	No	No	No	No	No	No	No	No	No	No	No	No	No	No	No	No	No	No	Yes	Yes	Yes	No	No	No	No	No	Yes	140	74	No	Atrial fibrillation	Left	148	Yes	No	1.03	137	14.7
913	A	4	No	No	No	No	No	No	No	Yes	Yes	No	No	No	No	No	No	No	No	No	No	No	No	No	No	No	No	No	No	No	No	Yes	No	Yes	No	No	Yes	Yes	100	76	No	Sinus rhythm	No	103	Yes	No	0.85	128	12.7
914	A	17	No	No	No	No	No	No	No	No	No	No	No	No	No	Yes	Yes	No	No	Yes	No	No	No	No	No	No	No	No	No	No	No	Yes	Yes	No	Yes	No	No	Yes	110	70	Yes	Pacemaker rhythm	No	174	Yes	No	3.01	141	14.5
915	A	8	No	No	Yes	No	No	Yes	Yes	No	No	No	No	No	No	No	Yes	No	Yes	No	No	No	No	No	No	No	Yes	No	No	No	No	Yes	No	No	No	No	Yes	Yes	110	86	Yes	Sinus rhythm	Right	157	No	No	0.94	142	10.8
916	A	12	No	No	No	No	No	No	No	No	No	No	No	No	No	No	No	No	No	No	No	No	No	No	No	No	No	No	No	No	No	No	No	No	No	No	No	Yes	110	77	Yes	Sinus rhythm	No	81	Yes	No	2.83	144	4.5
917	B	36	Yes	No	Yes	No	No	No	No	Yes	Yes	No	No	No	Yes	No	Yes	No	No	Yes	No	No	No	No	No	Yes	Yes	Yes	No	No	Yes	Yes	Yes	Yes	No	No	No	Yes	80	52	Yes	Pacemaker rhythm	No	195	Yes	No	2.49	134	10.5
918	A	14	Yes	No	No	No	No	No	No	Yes	Yes	No	No	Yes	Yes	Yes	No	No	No	Yes	No	No	Yes	No	No	No	No	Yes	No	No	No	Yes	Yes	Yes	No	No	No	No	135	79	Yes	Sinus rhythm	No	120	Yes	No	1.38	145	14.3
919	A	6	Yes	No	Yes	Yes	No	No	No	Yes	Yes	No	No	No	No	No	No	No	No	No	No	No	Yes	No	No	No	No	Yes	No	Yes	Yes	Yes	Yes	Yes	Yes	No	No	Yes	140	80	Yes	Sinus rhythm	Right	129	Yes	No	0.86	122	8.7
920	C	5	No	No	Yes	Yes	Yes	No	Yes	Yes	Yes	No	No	No	No	No	No	No	Yes	No	No	No	Yes	No	No	Yes	Yes	Yes	Yes	Yes	Yes	Yes	Yes	No	Yes	No	No	Yes	160	78	No	Sinus rhythm	No	111	Yes	No	1.42	134	12.7
921	A	51	Yes	No	No	No	No	No	No	No	No	No	No	No	No	No	No	No	No	No	No	No	No	No	No	No	Yes	No	No	Yes	Yes	Yes	Yes	No	No	No	No	Yes	150	87	Yes	Atrial fibrillation	No	93	Yes	Yes	2.27	147	12.6
922	A	1	No	No	No	No	No	No	Yes	No	Yes	No	No	No	No	No	No	No	Yes	Yes	No	No	No	No	No	Yes	No	Yes	Yes	Yes	No	Yes	Yes	No	No	Yes	No	Yes	80	101	Yes	Sinus rhythm	No	142	No	No	4.8	151	11
923	A	18	No	No	Yes	No	No	No	Yes	No	No	No	No	No	No	Yes	No	No	Yes	Yes	No	No	No	No	No	Yes	Yes	No	Yes	No	Yes	Yes	Yes	Yes	Yes	No	No	Yes	100	76	Yes	Atrial fibrillation	Left	150	Yes	Yes	4.51	138	11.1
924	C	15	No	No	No	Yes	No	No	No	Yes	Yes	No	No	No	No	No	No	No	No	No	No	No	Yes	No	No	No	No	Yes	No	Yes	Yes	Yes	No	Yes	No	No	Yes	Yes	140	76	Yes	Sinus rhythm	No	108	Yes	No	0.87	137	11.3
925	A	5	No	No	No	No	No	Yes	Yes	Yes	Yes	No	No	No	No	Yes	No	No	No	Yes	No	No	No	No	No	No	No	No	No	No	No	Yes	Yes	No	Yes	Yes	No	Yes	120	73	Yes	Atrial fibrillation	No	91	Yes	No	1.88	135	14
926	A	4	No	No	No	No	No	No	No	No	No	No	No	No	No	Yes	No	No	No	No	No	No	No	No	No	No	No	No	No	Yes	No	No	No	Yes	No	No	No	Yes	220	74	Yes	Sinus rhythm	No	85	Yes	No	0.78	138	13.8
927	A	7	No	No	No	No	No	No	No	No	No	No	No	No	No	No	No	No	No	Yes	No	No	No	No	No	No	No	No	No	No	No	No	No	No	No	No	No	Yes	140	85	Yes	Sinus rhythm	No	98	Yes	No	1.16	147	14.2
928	C	7	No	No	No	No	No	No	No	No	No	No	No	No	Yes	No	No	No	No	No	No	No	No	No	No	No	No	No	No	Yes	No	No	Yes	Yes	No	No	No	Yes	140	70	Yes	Sinus rhythm	No	103	Yes	No	0.82	135	14.3
929	A	21	No	No	No	No	No	No	No	No	No	No	No	No	No	No	No	No	No	Yes	No	No	No	No	No	No	Yes	No	Yes	Yes	No	Yes	Yes	Yes	No	No	No	Yes	130	101	Yes	Atrial fibrillation	No	104	Yes	No	0.97	137	10.5
930	A	13	No	No	No	No	No	No	No	No	No	No	No	No	No	No	No	No	No	No	No	No	No	No	No	No	No	No	Yes	Yes	Yes	Yes	Yes	Yes	No	Yes	No	Yes	80	81	Yes	Sinus rhythm	No	80	Yes	No	0.54	140	10.9
931	C	8	No	No	No	No	No	Yes	No	Yes	Yes	Yes	No	No	No	Yes	Yes	No	Yes	No	No	No	No	No	No	Yes	No	No	No	No	No	No	No	No	No	No	No	Yes	120	89	Yes	Sinus rhythm	Right	198	Yes	No	1.14	130	9.7
932	A	8	No	No	No	No	No	Yes	No	No	No	No	No	No	No	Yes	No	No	No	Yes	No	No	No	No	No	Yes	No	No	No	No	No	Yes	Yes	Yes	No	No	No	Yes	100	80	Yes	Atrial fibrillation	No	86	Yes	No	1.35	139	11.3
933	A	6	No	Yes	No	No	No	No	Yes	No	Yes	No	Yes	No	No	No	No	No	No	No	No	No	No	No	No	No	No	No	No	Yes	Yes	Yes	No	Yes	No	No	No	Yes	140	85	Yes	Sinus rhythm	No	96	Yes	No	1.43	139	12.6
934	C	5	No	No	No	Yes	No	No	Yes	Yes	Yes	No	No	No	No	No	No	No	No	No	No	Yes	No	No	No	No	No	Yes	No	Yes	Yes	No	Yes	Yes	No	No	Yes	Yes	95	71	Yes	Sinus rhythm	No	149	Yes	No	1.09	134	11.6
935	A	3	No	No	No	No	No	No	No	No	No	No	No	No	No	No	No	No	Yes	No	No	No	No	No	No	No	No	No	Yes	Yes	No	No	Yes	No	Yes	No	No	Yes	160	65	No	Sinus rhythm	No	101	Yes	No	0.49	134	12.6
936	A	1	No	No	No	No	No	No	No	No	No	No	No	No	No	No	Yes	No	No	No	No	No	No	No	No	No	No	No	No	Yes	No	Yes	No	Yes	Yes	Yes	No	Yes	90	112	Yes	Sinus rhythm	Left	123	Yes	No	0.7	124	12.3
937	B	18	No	No	No	No	No	No	No	No	Yes	No	Yes	No	No	Yes	No	No	No	Yes	No	No	No	No	No	Yes	No	Yes	No	No	No	No	Yes	Yes	No	No	No	No	130	89	Yes	Atrial fibrillation	Right	125	Yes	No	1.22	135	11.5
938	A	13	No	No	No	No	No	No	No	No	No	No	No	No	No	No	No	No	No	No	No	No	No	No	No	No	Yes	No	No	Yes	No	Yes	Yes	Yes	No	No	No	Yes	90	55	No	Sinus rhythm	No	138	Yes	No	3.98	131	10.6
939	C	12	Yes	Yes	Yes	Yes	No	Yes	Yes	Yes	Yes	Yes	No	No	No	Yes	No	No	No	No	No	Yes	No	No	No	No	Yes	Yes	No	Yes	Yes	No	Yes	Yes	No	No	No	Yes	150	26	Yes	Atrial fibrillation	No	107	Yes	No	2.6	134	6.3
940	A	10	No	No	No	No	No	Yes	No	No	No	No	No	No	No	Yes	No	No	No	No	No	No	No	No	No	No	No	Yes	No	Yes	No	No	Yes	No	No	No	No	Yes	110	100	No	Atrial fibrillation	No		Yes	No	1.62	140	10.7
941	A	5	No	No	No	No	No	Yes	No	Yes	Yes	No	No	No	No	Yes	No	No	Yes	No	No	No	No	No	No	Yes	No	No	Yes	Yes	No	Yes	Yes	No	No	No	Yes	Yes	140	56	Yes	Atrial fibrillation	Left	144	Yes	No	1.65	137	11.9
942	A	25	No	No	No	Yes	No	No	Yes	No	No	No	No	No	No	Yes	No	No	Yes	No	No	No	No	No	No	No	No	No	No	Yes	No	Yes	No	No	Yes	No	No	Yes	140	81	No	Atrial fibrillation	Right	141	Yes	No	1.16	142	16
943	A	17	No	No	No	No	Yes	Yes	Yes	No	No	No	No	No	No	Yes	No	No	No	Yes	No	No	No	No	No	Yes	No	Yes	No	Yes	No	No	No	No	No	No	No	Yes	110	70	Yes	Atrial fibrillation	No	88	Yes	No	1.24	130	9.4
944	A	10	No	No	No	No	No	No	No	No	Yes	No	No	No	No	No	No	No	No	No	No	No	No	No	No	No	No	No	No	Yes	No	Yes	No	No	No	No	No	Yes	150	70	Yes	Sinus rhythm	Left	142	Yes	No	1.22	136	15.3
945	A	5	No	No	No	No	No	No	No	No	No	No	No	No	No	No	No	No	No	No	No	No	No	No	No	No	No	Yes	Yes	Yes	Yes	Yes	Yes	Yes	Yes	No	No	Yes	200	74	Yes	Sinus rhythm	No	98	Yes	No	1.64	149	12.6
946	A	17	No	No	No	Yes	No	No	Yes	No	Yes	No	No	No	Yes	No	No	No	No	Yes	No	Yes	No	No	No	Yes	No	No	No	Yes	Yes	No	Yes	Yes	No	No	No	Yes	260	110	Yes	Sinus rhythm	Left	183	Yes	No	1.58	140	12.6
947	A	6	No	No	Yes	No	No	No	Yes	Yes	Yes	No	No	No	No	No	No	No	No	Yes	No	No	No	No	No	Yes	Yes	Yes	No	Yes	Yes	Yes	Yes	Yes	No	No	No	Yes	200	79	Yes	Sinus rhythm	No	120	Yes	No	1.66	135	12.9
948	A	24	No	No	No	No	No	No	No	No	No	No	No	No	No	No	No	No	No	No	No	No	No	No	No	No	No	No	No	No	No	Yes	No	No	No	No	No	Yes	250	130	Yes	Sinus rhythm	No	174	Yes	No	0.97	138	12
949	A	10	No	Yes	No	No	No	No	No	No	No	No	No	No	No	Yes	No	No	No	No	No	No	No	No	No	Yes	No	No	No	No	No	Yes	Yes	Yes	Yes	No	No	Yes	130	115	No	Sinus rhythm	No	127	No	No	2.06	140	11.1
950	C	5	No	No	No	No	No	No	No	No	No	No	No	No	No	No	No	No	No	No	No	No	No	No	No	No	No	No	No	No	No	No	Yes	No	No	No	No	Yes	130	97	Yes	Sinus rhythm	No	97	Yes	No	1.09	143	14.4
951	A	4	No	No	No	No	No	No	No	No	No	No	No	No	No	Yes	No	No	No	No	No	No	No	No	No	No	No	No	No	No	No	No	Yes	No	No	No	No	Yes	130	60	Yes	Atrial fibrillation	Left	130	Yes	No	0.89	130	12.6
952	A	10	No	No	No	No	No	No	No	No	No	No	Yes	No	No	No	No	No	No	No	No	No	No	No	No	No	No	Yes	No	No	No	No	Yes	Yes	No	No	No	Yes	100	73	Yes	Atrial fibrillation	No	98	Yes	No	1.77	137	9.7
953	A	8	No	No	No	No	No	No	No	No	No	No	No	No	No	No	No	No	No	No	No	No	No	No	No	No	No	No	No	No	No	No	No	No	No	No	No	Yes	130	100	Yes	Sinus rhythm	No	95	No	No	1.07	145	11.7
954	A	3	No	No	No	No	No	Yes	No	No	No	No	No	No	No	No	No	No	No	No	No	No	No	No	No	No	No	No	No	Yes	Yes	Yes	Yes	Yes	No	No	No	Yes	140	70	No	Atrial fibrillation	Left	128	Yes	No	1.19	138	10.1
955	A	31	Yes	No	No	No	No	No	No	No	Yes	No	No	No	No	No	No	No	No	Yes	No	No	No	No	No	No	Yes	No	No	No	No	No	No	No	No	No	Yes	Yes	140	110	Yes	Sinus rhythm	Left	136	Yes	Yes	1.11	136	13.2
956	A	30	No	No	No	No	No	No	No	No	No	No	Yes	No	No	Yes	No	No	No	No	No	No	No	No	No	Yes	No	Yes	Yes	No	No	No	Yes	No	No	No	No	Yes	110	90	Yes	Atrial fibrillation	No	148	Yes	No	1.33	123	9.6
957	A	15	No	No	No	No	No	No	No	No	No	No	No	No	No	No	No	No	No	No	No	No	No	No	No	Yes	No	No	No	No	No	No	Yes	No	No	No	No	Yes	230	114	Yes	Atrial fibrillation	Right	142	Yes	No	1.56	133	11.9
958	C	6	No	No	Yes	No	No	No	No	No	No	No	No	No	No	No	Yes	No	No	No	No	No	No	No	No	No	Yes	No	No	Yes	Yes	Yes	No	Yes	No	No	No	Yes	210	64	Yes	Sinus rhythm	No	97	Yes	No	0.68	142	13.6
959	A	3	No	No	No	No	No	No	No	No	No	No	No	No	No	No	No	No	No	No	No	No	No	No	No	No	No	No	No	No	No	Yes	Yes	Yes	No	No	No	Yes	110	37	Yes	Sinus rhythm	No	105	Yes	No	1.63	142	13.6
960	A	11	No	No	No	No	No	No	No	No	No	No	No	No	No	No	No	No	No	No	No	No	No	No	No	No	No	No	No	No	No	Yes	No	No	No	No	No	Yes	160	65	No	Sinus rhythm	Left	136	No	No	1.3	138	16.1
961	A	14	No	No	No	No	No	Yes	No	No	No	No	No	No	No	No	No	No	No	No	No	No	No	No	No	No	No	No	No	Yes	No	No	Yes	No	No	No	No	Yes	100	80	Yes	Sinus rhythm	Right	121	Yes	No	1.78	131	9
962	A	12	No	No	No	No	No	No	Yes	No	No	No	No	No	No	No	Yes	No	Yes	No	No	No	No	No	No	No	No	No	Yes	Yes	No	Yes	Yes	No	Yes	No	No	Yes	180	115	Yes	Sinus rhythm	No	114	Yes	No	1.04	143	14.2
963	A	10	No	No	No	No	No	No	Yes	No	Yes	No	No	No	Yes	No	No	Yes	No	Yes	No	No	No	No	No	No	No	No	No	Yes	No	Yes	No	No	No	No	No	Yes	180	63	No	Sinus rhythm	No	105	Yes	No	1.21	138	12.1
964	B	10	No	No	No	No	No	No	No	No	No	No	Yes	Yes	Yes	No	No	No	No	No	No	No	No	Yes	No	Yes	No	No	No	Yes	No	Yes	Yes	Yes	No	No	No	Yes	120	86	No	Sinus rhythm	Left	154	Yes	No	0.73	139	9.4
965	A	10	No	Yes	No	No	No	No	Yes	No	Yes	No	No	No	Yes	Yes	No	No	No	Yes	No	No	No	No	No	Yes	No	Yes	No	Yes	No	No	Yes	Yes	No	No	No	Yes	150	65	Yes	Pacemaker rhythm	No	206	No	No	1.94	142	10.6
966	A	8	No	No	No	No	No	No	No	Yes	No	No	No	No	No	No	No	No	No	No	No	No	No	No	No	No	Yes	No	No	No	No	Yes	No	No	No	No	No	Yes	120	80	Yes	Sinus rhythm	No	118	Yes	No	0.84	140	14.6
967	C	5	No	No	No	No	No	No	Yes	No	No	No	No	No	No	No	Yes	No	No	Yes	No	No	No	No	No	No	No	Yes	No	Yes	No	Yes	Yes	No	Yes	No	No	Yes	140	85	Yes	Atrial fibrillation	No	102	Yes	No	1.17	147	9.9
968	A	4	No	No	No	No	No	No	Yes	No	No	No	No	No	No	Yes	No	No	No	No	No	No	No	No	No	Yes	No	No	No	Yes	No	Yes	Yes	Yes	No	No	No	Yes	180	117	Yes	Atrial fibrillation	No	91	Yes	No	1.46	143	14
969	A	2	No	No	No	No	No	No	Yes	No	Yes	No	No	No	No	No	Yes	No	No	No	No	No	No	No	No	No	No	Yes	No	Yes	No	Yes	Yes	No	No	Yes	No	Yes	90	31	Yes	Pacemaker rhythm	No	320	No	No	0.69	130	13.5
970	A	1	No	No	No	No	No	No	No	No	No	No	No	No	No	No	Yes	No	No	No	No	No	No	No	No	No	No	Yes	No	Yes	No	No	Yes	No	No	Yes	No	Yes	130	102	No	Sinus rhythm	No	105	Yes	No	0.77	158	16.1
971	C	8	No	No	No	No	No	No	Yes	No	No	No	No	No	No	No	Yes	No	No	No	No	No	No	No	No	No	No	No	No	No	No	No	No	No	No	No	No	Yes	120	91	Yes	Atrial fibrillation	No	112	Yes	No	0.56	143	13.8
972	A	6	No	No	No	No	No	No	No	No	Yes	No	No	No	No	Yes	Yes	No	No	No	No	No	No	No	No	No	No	No	No	Yes	No	Yes	Yes	Yes	No	No	No	Yes	150	89	No	Atrial fibrillation	No	87	No	No	1.34	140	9.8
973	A	5	No	No	No	No	No	No	No	No	No	No	No	No	No	Yes	No	No	No	No	No	No	No	No	No	No	No	No	No	Yes	No	No	No	Yes	No	No	No	Yes	140	90	Yes	Atrial fibrillation	No	109	Yes	No	0.84	140	11.5
974	A	2	No	No	No	No	No	No	No	No	Yes	Yes	No	No	No	No	No	No	Yes	No	No	No	No	No	No	Yes	No	No	No	No	No	Yes	Yes	No	No	No	No	Yes	120	93	Yes	Sinus rhythm	No	92	Yes	No	0.47	138	13.5
975	B	2	No	No	Yes	No	No	No	Yes	Yes	Yes	No	No	No	No	No	No	No	No	No	No	No	Yes	No	No	Yes	Yes	Yes	No	Yes	Yes	Yes	Yes	Yes	No	No	No	No	155	75	Yes	Sinus rhythm	No	86	Yes	No	1.86	138	10.8
976	A	1	No	No	No	No	No	No	No	No	No	No	No	No	No	No	No	No	No	No	No	No	No	No	No	No	No	No	No	No	No	No	No	No	No	Yes	No	Yes	90	116	Yes	Atrial fibrillation	No	70	Yes	No	1.87	151	10.4
977	A	44	No	No	No	No	No	No	No	No	No	No	No	Yes	No	Yes	Yes	Yes	No	Yes	No	No	No	No	No	Yes	No	No	No	No	No	No	Yes	Yes	No	No	No	Yes	120	92	No	Sinus rhythm	No	169	Yes	Yes	1.61	128	14.8
978	C	15	No	No	Yes	No	No	No	No	No	No	No	No	No	No	Yes	No	No	No	Yes	No	No	No	No	No	Yes	Yes	No	Yes	No	No	No	Yes	Yes	No	No	Yes	Yes	120	113	Yes	Atrial fibrillation	No	128	No	No	2.3	142	13.4
979	C	10	No	No	No	Yes	No	No	Yes	Yes	Yes	No	No	No	No	No	No	No	No	Yes	No	No	No	No	No	Yes	Yes	Yes	No	Yes	Yes	No	Yes	Yes	Yes	Yes	No	Yes	120	70	Yes	Sinus rhythm	Left	158	Yes	Yes	2.69	131	12.7
980	A	8	No	No	No	No	No	No	No	No	Yes	No	No	No	No	No	No	No	No	Yes	No	No	No	No	No	No	No	No	No	Yes	No	No	Yes	Yes	No	No	Yes	Yes	140	79	Yes	Sinus rhythm	No	72	Yes	Yes	1.78	139	11.4
981	C	3	No	No	No	No	No	No	No	No	No	No	No	No	No	No	No	No	No	No	No	No	No	No	No	No	No	No	No	No	Yes	No	No	No	No	No	No	Yes	100	72	Yes	Pacemaker rhythm	No	152	Yes	No	1.19	142	13.3
982	B	10	No	No	No	No	No	No	No	No	No	No	No	Yes	No	No	No	No	No	No	No	No	No	No	No	No	No	No	No	No	No	No	No	No	No	No	No	Yes	120	118	Yes	Sinus rhythm	No	98	Yes	No	0.69	138	15
983	A	27	Yes	No	Yes	No	No	No	Yes	Yes	No	No	No	Yes	No	No	No	No	No	Yes	No	No	No	No	No	No	Yes	No	No	Yes	Yes	No	Yes	No	Yes	No	Yes	Yes	150	92	Yes	Sinus rhythm	No	85	Yes	No	6.62	133	8.3
984	A	15	No	No	Yes	No	No	No	No	No	No	No	No	No	No	No	No	Yes	Yes	No	No	No	No	No	No	No	Yes	Yes	Yes	No	No	No	Yes	No	No	No	No	Yes	100	110	Yes	Sinus rhythm	No	101	Yes	No	1.39	140	16.1
985	A	12	No	No	Yes	No	No	No	No	No	No	No	No	No	No	No	No	No	No	No	No	No	No	No	No	No	Yes	No	No	Yes	No	Yes	No	Yes	No	Yes	No	Yes	200	120	Yes	Sinus rhythm	No	90	Yes	No	0.98	141	13.2
986	C	6	No	No	No	No	No	No	No	No	No	No	No	No	No	No	No	No	No	No	No	No	No	No	No	No	No	No	No	No	No	No	No	Yes	No	No	No	No	115	135	Yes	Atrial fibrillation	No	76	Yes	No	0.85	140	14.2
987	A	5	Yes	No	No	No	No	No	No	No	Yes	No	No	Yes	No	No	No	No	No	No	No	No	No	No	No	No	No	Yes	No	Yes	Yes	No	No	Yes	No	No	No	No	180	100	Yes	Sinus rhythm	Left	146	Yes	No	1.63	137	14.1
988	A	4	No	Yes	No	No	No	No	Yes	No	No	No	No	No	No	Yes	Yes	No	No	No	No	No	No	Yes	No	Yes	No	Yes	No	Yes	No	No	Yes	No	Yes	No	No	Yes	200	93	Yes	Atrial fibrillation	No	96	Yes	No	1	139	14.3
989	A	5	No	No	No	No	No	No	No	No	No	No	No	No	No	No	No	No	No	No	No	No	No	No	No	No	Yes	No	No	Yes	No	No	No	No	No	No	No	Yes	140	102	Yes	Sinus rhythm	No	106	Yes	No	1.1	134	12.3
990	A	11	No	No	No	No	No	No	No	No	No	No	No	No	No	No	No	No	No	No	No	No	No	No	No	No	No	No	No	Yes	No	Yes	No	No	No	No	No	Yes	160	87	No	Sinus rhythm	No	94	Yes	No	1.51	136	12
991	A	10	No	No	No	No	No	No	No	No	Yes	No	No	No	No	No	No	No	No	No	No	No	No	No	No	No	No	Yes	No	Yes	No	Yes	Yes	Yes	No	No	No	Yes	130	72	Yes	Sinus rhythm	No	83	Yes	No	1.06	133	11.1
992	C	8	No	No	No	No	Yes	No	No	No	No	No	No	No	No	No	No	Yes	No	No	No	No	No	No	No	No	Yes	Yes	No	Yes	Yes	No	Yes	Yes	No	No	No	Yes	160	120	Yes	Atrial fibrillation	No	118	Yes	No	1.24	138	10.4
993	A	6	No	No	No	No	No	Yes	Yes	No	No	No	No	No	No	No	No	No	No	No	No	No	No	No	No	No	No	No	No	Yes	No	No	Yes	Yes	No	No	Yes	Yes	110	92	Yes	Sinus rhythm	No	102	Yes	No	0.65	133	9.4
994	A	4	No	No	No	No	Yes	No	No	Yes	No	No	No	No	No	Yes	No	No	No	No	No	No	No	No	No	No	Yes	Yes	No	Yes	Yes	Yes	Yes	Yes	No	No	No	Yes	150	89	Yes	Atrial fibrillation	No	86	Yes	No	0.96	137	16.1
995	C	29	No	No	No	No	No	No	No	No	No	No	No	No	No	No	No	No	No	No	No	No	No	No	No	No	No	No	Yes	No	No	No	Yes	No	No	No	No	Yes	160	90	Yes	Atrial fibrillation	No	107	Yes	No	0.79	138	13.8
996	B	20	No	Yes	No	No	No	Yes	No	No	No	No	No	No	No	No	No	No	No	No	No	No	No	No	No	No	No	No	Yes	Yes	Yes	Yes	Yes	Yes	Yes	No	Yes	Yes	190	116	Yes	Sinus rhythm	No	90	Yes	No	0.92	131	8.7
997	A	9	No	No	No	No	No	No	No	No	No	No	No	No	No	No	No	No	No	No	No	No	No	No	No	No	No	No	No	Yes	No	No	No	Yes	Yes	No	No	Yes	130	136	Yes	Atrial fibrillation	No	95	Yes	No	0.44	132	9.6
998	A	8	No	No	No	No	No	No	No	No	No	No	No	No	No	No	No	No	No	No	No	No	No	No	No	No	No	No	No	No	Yes	No	No	Yes	No	No	No	Yes	130	116	Yes	Atrial fibrillation	No	134	Yes	No	1.13	143	17.3
999	A	3	No	No	Yes	Yes	No	No	Yes	No	No	No	Yes	No	No	Yes	Yes	No	No	No	No	No	No	No	No	Yes	Yes	No	No	No	Yes	No	Yes	Yes	Yes	No	No	Yes	130	90	Yes	Atrial fibrillation	No	89	Yes	No	1.07	136	13.4
1000	A	10	No	No	No	No	No	No	No	No	No	No	Yes	Yes	No	No	No	No	No	No	No	No	No	No	No	No	No	No	No	No	No	No	No	No	No	No	No	Yes	140	97	Yes	Sinus rhythm	No	102	Yes	No	0.82	134	10.8
1001	C	8	Yes	No	No	No	No	No	No	No	No	No	No	No	No	No	Yes	No	No	Yes	No	No	No	No	No	No	No	No	No	No	No	Yes	No	No	No	No	No	Yes	180	50	Yes	Atrial fibrillation	No	110	Yes	No	2.95	137	11.8
1002	A	7	Yes	No	No	Yes	No	No	Yes	Yes	No	No	No	Yes	Yes	Yes	No	No	No	No	No	No	No	Yes	No	Yes	No	Yes	No	Yes	Yes	Yes	Yes	Yes	No	No	Yes	Yes	130	66	Yes	Sinus rhythm	No	150	Yes	No	2.58	142	11.8
1003	A	5	No	No	No	No	No	No	No	No	No	No	No	No	No	Yes	No	No	Yes	No	No	No	No	No	No	No	No	Yes	No	Yes	No	No	Yes	No	No	Yes	Yes	Yes	140	51	Yes	Sinus rhythm	Left	162	No	No	1.8	136	11.6
1004	A	3	No	Yes	No	No	No	No	Yes	Yes	Yes	No	No	No	No	No	No	No	No	No	No	No	No	No	No	Yes	No	No	No	Yes	No	Yes	No	No	No	No	No	Yes	160	55	Yes	Pacemaker rhythm	No	152	Yes	No	1.28	140	12.4
1005	A	23	Yes	No	No	No	No	Yes	Yes	No	No	No	Yes	Yes	No	Yes	No	Yes	No	No	No	No	No	No	No	Yes	No	Yes	No	Yes	Yes	Yes	Yes	Yes	No	No	No	Yes	100	100	Yes	Atrial fibrillation	No	102	Yes	No	1.79	137	10.7
1006	C	10	No	No	No	No	No	Yes	No	No	No	No	No	No	No	No	No	No	No	No	No	No	No	No	No	No	No	No	No	No	No	No	Yes	No	No	No	No	Yes	110	71	Yes	Atrial fibrillation	No	82	Yes	No	0.91	139	6
1007	A	5	No	Yes	No	No	No	No	No	No	No	No	No	No	No	No	No	No	No	No	No	No	No	No	No	No	No	No	No	Yes	No	No	Yes	Yes	No	No	No	Yes	160	72	Yes	Atrial fibrillation	Right	158	Yes	No	1.11	140	11.4
1008	A	3	No	No	Yes	No	No	Yes	Yes	No	No	No	Yes	No	No	Yes	No	No	No	No	No	No	No	No	No	Yes	Yes	No	No	Yes	No	No	Yes	Yes	No	No	No	No	130	90	Yes	Sinus rhythm	No	97	No	No	1.33	140	10
1009	A	11	No	No	Yes	No	No	No	Yes	No	No	No	No	No	No	Yes	Yes	No	No	No	No	No	No	No	No	Yes	Yes	Yes	No	Yes	No	Yes	Yes	Yes	No	No	No	Yes	160	73	Yes	Sinus rhythm	No	126	No	No	1.24	143	17.4
1010	B	3	No	No	No	No	No	No	Yes	Yes	Yes	No	No	No	No	No	No	No	No	No	No	Yes	No	No	No	Yes	No	No	No	Yes	No	No	Yes	Yes	No	No	No	No	130	69	Yes	Atrial fibrillation	No	87	Yes	No	1.06	137	14.4
1011	A	1	Yes	No	No	No	No	No	No	No	No	No	No	No	No	No	No	No	No	No	No	No	No	No	No	No	No	No	No	No	No	No	No	Yes	No	Yes	No	Yes	80	118	Yes	Sinus rhythm	Left	143	No	No	2.18	133	13.3
1012	A	10	No	No	No	No	No	No	No	No	No	No	No	No	No	No	No	No	No	No	No	No	No	No	No	No	No	No	No	No	No	No	No	No	No	No	No	Yes	120	100	Yes	Atrial fibrillation	No	97	No	No	0.92	145	13.4
1013	C	6	No	No	No	No	No	No	No	No	No	No	No	No	No	No	No	No	No	Yes	No	No	No	No	No	No	Yes	No	No	Yes	No	No	No	Yes	No	No	No	No	120	142	Yes	Atrial fibrillation	No	72	Yes	No	1.34	132	10
1014	A	8	No	No	No	No	No	No	No	No	No	No	No	No	No	No	No	No	No	No	No	No	No	No	No	No	No	Yes	No	Yes	No	No	Yes	Yes	Yes	No	No	Yes	130	80	Yes	Atrial fibrillation	No	104	Yes	No	1.31	138	10.1
1015	B	4	No	No	No	No	No	No	No	No	No	No	No	Yes	No	No	No	No	No	No	No	No	No	No	No	No	No	No	No	No	No	No	No	No	No	No	No	No	170	76	No	Sinus rhythm	Left	129	No	No	0.89	143	15.6
1016	A	5	No	No	No	No	No	Yes	Yes	Yes	Yes	No	Yes	No	No	No	No	No	No	No	No	No	Yes	Yes	No	Yes	No	No	No	No	Yes	Yes	Yes	Yes	No	No	No	Yes	140	52	Yes	Sinus rhythm	No	139	Yes	No	1.24	139	10.8
1017	A	4	No	No	No	No	No	No	No	No	No	No	No	No	No	No	No	No	No	Yes	No	No	No	No	No	No	No	Yes	No	Yes	No	Yes	No	Yes	Yes	No	No	Yes	140	79	Yes	Sinus rhythm	No	74	Yes	No	1.12	140	9.7
1018	A	3	No	No	No	No	No	Yes	Yes	No	Yes	No	No	No	No	No	No	Yes	No	Yes	No	No	No	No	No	Yes	No	Yes	No	Yes	No	No	Yes	No	No	No	No	Yes	130	102	Yes	Atrial fibrillation	No	96	Yes	No	2.27	131	9.2
1019	A	1	No	No	Yes	No	No	No	No	No	No	No	No	No	No	Yes	Yes	No	No	No	No	No	No	No	No	Yes	No	Yes	No	Yes	No	No	Yes	Yes	No	Yes	No	Yes	170	97	Yes	Sinus rhythm	No	81	Yes	No	0.78	143	13.6
1020	C	6	No	No	No	No	No	No	No	No	No	No	Yes	No	No	No	No	No	No	No	No	No	No	No	No	No	No	No	No	Yes	Yes	No	Yes	Yes	No	No	No	Yes	120	103	Yes	Atrial fibrillation	No	86	Yes	No	0.98	135	12.4
1021	A	5	No	No	No	No	No	No	No	No	No	No	No	No	No	No	No	No	Yes	No	No	No	No	No	No	No	No	No	No	No	No	No	No	Yes	No	Yes	No	Yes	150	110	Yes	Sinus rhythm	No	84	No	No	0.69	142	12.5
1022	C	5	No	No	Yes	No	No	No	No	No	No	No	No	Yes	No	No	No	Yes	No	No	No	No	No	No	No	No	Yes	No	Yes	Yes	Yes	Yes	Yes	Yes	No	No	No	Yes	180	100	Yes	Sinus rhythm	No	92	Yes	No	0.82	132	15.2
1023	C	11	No	No	No	No	No	No	No	No	Yes	No	No	Yes	No	No	No	No	No	Yes	No	No	No	No	No	No	Yes	No	No	No	No	No	Yes	Yes	No	No	No	Yes	160	110	No	Atrial fibrillation	No	139	Yes	No	1.29	136	12
1024	C	6	No	No	No	No	No	No	No	No	No	No	No	No	Yes	No	No	No	No	No	No	No	No	No	No	No	No	No	No	Yes	No	No	Yes	No	No	Yes	Yes	Yes	120	65	Yes	Pacemaker rhythm	No	206	Yes	No	1.16	140	11.3
1025	A	4	No	No	No	No	No	No	No	No	No	No	No	No	No	No	No	No	No	No	No	No	No	No	No	No	No	Yes	No	Yes	No	No	Yes	Yes	No	No	No	Yes	120	100	Yes	Atrial fibrillation	No	94	Yes	No	0.99	143	13.1
1026	A	24	No	No	No	No	No	Yes	No	No	Yes	No	No	No	No	No	No	No	No	No	No	No	No	No	No	No	No	No	No	Yes	Yes	Yes	Yes	Yes	No	No	No	Yes	120	95	Yes	Sinus rhythm	No	95	No	No	1.4	133	6.5
1027	C	5	No	No	No	No	No	No	No	Yes	No	No	No	No	Yes	No	No	No	No	Yes	No	No	No	No	No	No	No	No	No	Yes	No	Yes	Yes	Yes	Yes	No	No	Yes	210	75	Yes	Pacemaker rhythm	No	208	Yes	No	1.63	136	12.3
1028	A	39	No	No	No	No	No	No	No	No	No	No	No	No	No	No	No	Yes	No	Yes	No	No	No	No	No	Yes	No	Yes	No	Yes	Yes	Yes	Yes	Yes	No	No	No	Yes	230	70	Yes	Pacemaker rhythm	Left	175	Yes	No	1.61	128	11.1
1029	A	10	No	No	Yes	No	No	Yes	No	No	No	No	Yes	No	No	No	No	Yes	Yes	No	No	No	No	No	Yes	No	No	No	No	Yes	No	No	No	No	No	No	No	Yes	120	100	Yes	Atrial fibrillation	No	94	Yes	No	0.48	110	9.7
1030	C	4	No	No	No	No	No	No	No	No	No	No	No	No	Yes	No	No	No	No	Yes	No	No	No	No	No	No	No	No	No	Yes	Yes	No	Yes	Yes	No	No	No	Yes	100	110	Yes	Atrial fibrillation	Left	181	Yes	No	1.55	127	11.1
1031	A	16	No	No	No	No	No	No	No	No	No	No	No	No	No	No	No	No	No	No	No	No	No	No	No	No	No	No	No	No	No	Yes	No	No	No	No	No	Yes	180	110	Yes	Sinus rhythm	No	67	Yes	No	0.9	145	12
1032	A	14	No	No	No	Yes	No	No	Yes	No	No	No	Yes	No	No	Yes	Yes	No	No	No	No	No	No	No	No	No	No	Yes	Yes	No	No	No	No	Yes	No	No	No	Yes	140	140	Yes	Atrial fibrillation	Left	179	Yes	No	1.25	145	11.7
1033	B	12	No	No	No	No	No	No	Yes	No	No	No	No	No	No	No	No	No	Yes	No	No	No	No	No	No	No	No	No	No	Yes	No	Yes	Yes	No	Yes	No	Yes	Yes	100	94	Yes	Sinus rhythm	No	83	Yes	No	1.58	145	12
1034	A	9	No	No	No	No	No	No	Yes	No	Yes	No	No	No	No	Yes	No	No	No	No	No	No	No	No	No	Yes	No	No	No	Yes	No	No	Yes	Yes	No	No	No	Yes	120	98	Yes	Sinus rhythm	No	124	Yes	No	1.3	138	11.3
1035	C	6	No	No	Yes	No	No	No	Yes	No	No	No	No	No	Yes	Yes	No	No	No	No	No	No	No	No	No	Yes	Yes	No	No	No	No	No	Yes	Yes	No	No	No	Yes	160	89	Yes	Sinus rhythm	No	146	Yes	No	1.11	143	11
1036	A	5	No	No	No	Yes	No	No	Yes	No	No	No	No	No	Yes	No	Yes	No	No	No	No	No	No	No	No	No	No	No	No	No	No	No	No	No	No	No	No	Yes	180	95	No	Sinus rhythm	No	94	No	No	0.97	134	10.3
1037	B	18	No	No	No	No	No	No	No	No	No	No	No	No	No	No	No	No	No	No	No	No	No	No	No	No	No	No	No	No	No	No	No	No	Yes	No	Yes	Yes	180	112	Yes	Sinus rhythm	No	85	Yes	No	0.94	137	13.8
1038	B	16	No	No	No	No	No	No	No	No	No	No	No	No	No	No	No	No	No	Yes	No	No	No	No	No	No	No	No	No	No	No	No	No	No	No	No	No	No	130	105	Yes	Sinus rhythm	No	115	Yes	No	1.57	145	14.7
1039	C	10	No	No	No	Yes	No	No	Yes	Yes	Yes	No	No	No	No	Yes	No	No	No	Yes	No	No	Yes	No	No	Yes	No	No	No	Yes	Yes	Yes	No	Yes	No	No	No	Yes	190	100	Yes	Atrial fibrillation	Left	138	Yes	No	1.02	142	12.7
1040	A	7	No	No	No	Yes	No	No	Yes	No	Yes	No	No	No	No	No	Yes	No	No	No	No	No	No	No	Yes	Yes	No	No	No	Yes	Yes	No	Yes	Yes	No	No	No	Yes	180	75	Yes	Atrial fibrillation	No	91	Yes	No	1	141	12.6
1041	A	4	No	No	No	Yes	No	No	Yes	No	Yes	No	No	No	No	No	No	Yes	No	No	No	Yes	Yes	No	No	No	No	No	Yes	Yes	Yes	Yes	Yes	Yes	No	No	No	Yes	120	75	Yes	Sinus rhythm	No	94	Yes	No	0.97	143	14.7
1042	A	29	No	No	No	No	No	No	No	No	No	No	No	No	No	No	No	No	No	No	No	No	No	No	No	No	No	No	No	No	No	No	No	No	No	No	No	Yes	120	136	Yes	Atrial fibrillation	No	84	Yes	No	1.04	136	12
1043	A	14	No	No	No	No	No	No	No	No	No	No	No	No	No	No	Yes	No	No	No	No	No	No	No	No	No	No	Yes	No	Yes	No	No	Yes	Yes	No	No	No	Yes	150	66	No	Sinus rhythm	No	89	No	No	1.13	139	9.9
1044	C	7	No	No	No	No	No	Yes	Yes	No	No	No	No	No	No	Yes	No	No	No	Yes	No	No	No	No	No	No	No	No	No	No	No	Yes	Yes	Yes	No	No	No	Yes	180	100	Yes	Atrial fibrillation	No	105	Yes	No	0.94	131	11.3
1045	C	5	No	No	No	No	No	No	Yes	No	No	No	No	No	No	Yes	Yes	No	No	Yes	No	No	No	No	No	No	No	No	No	No	No	No	No	Yes	No	No	No	Yes	100	84	Yes	Atrial fibrillation	No	85	Yes	No	1.62	137	14.7
1046	A	9	No	No	No	No	No	No	No	No	Yes	No	No	No	No	No	No	No	No	No	No	No	No	No	No	No	No	No	No	Yes	No	Yes	Yes	No	No	No	No	No	150	81	No	Sinus rhythm	No	97	No	No	1.56	139	12.2
1047	A	7	No	No	No	No	No	No	No	No	No	No	No	No	No	No	No	No	No	No	No	No	No	No	No	No	No	No	No	Yes	Yes	No	Yes	Yes	No	No	No	Yes	115	139	Yes	Atrial fibrillation	No	77	Yes	No	1.14	137	14.7
1048	A	1	No	No	No	No	No	No	Yes	No	Yes	No	No	No	No	Yes	Yes	No	Yes	Yes	No	No	No	No	No	No	No	Yes	No	No	No	No	Yes	Yes	No	Yes	No	Yes	80	115	No	Pacemaker rhythm	No	178	Yes	No	6.98	142	8.9
1049	C	6	No	No	No	No	No	No	No	No	No	No	No	No	No	No	Yes	No	No	Yes	No	No	No	No	No	No	No	No	No	Yes	No	Yes	No	Yes	Yes	No	No	Yes	240	125	Yes	Sinus rhythm	No	74	Yes	No	8.14	141	12
1050	A	6	No	No	No	No	No	No	No	No	No	No	No	Yes	No	No	No	No	No	No	No	No	No	No	No	No	Yes	Yes	No	Yes	No	Yes	Yes	Yes	No	No	No	Yes	140	92	Yes	Atrial fibrillation	No	125	Yes	No	1.06	140	11.4
1051	C	12	No	No	No	No	No	No	Yes	No	Yes	No	No	Yes	No	No	No	Yes	No	Yes	No	No	No	No	No	Yes	No	No	No	Yes	No	Yes	Yes	No	Yes	No	No	Yes	120	88	Yes	Sinus rhythm	No	101	Yes	No	1.48	139	13.2
1052	C	9	No	No	No	No	No	No	No	No	No	No	No	No	No	No	No	No	No	No	No	No	No	No	No	No	Yes	No	No	Yes	Yes	Yes	Yes	Yes	No	No	No	Yes	140	120	Yes	Sinus rhythm	No	73	Yes	No	3.15	139	10.6
1053	C	7	Yes	No	No	No	Yes	No	No	Yes	No	No	No	No	No	No	No	Yes	No	No	No	No	No	No	No	No	Yes	No	No	Yes	Yes	No	Yes	No	No	No	No	Yes	130	90	Yes	Sinus rhythm	No	91	Yes	No	1.36	140	15.6
1054	A	4	No	No	No	No	No	No	No	Yes	Yes	No	No	No	No	No	No	No	No	No	No	No	No	No	No	No	No	No	No	Yes	Yes	Yes	Yes	Yes	No	No	No	Yes	160	91	Yes	Sinus rhythm	Right	142	Yes	No	1.64	137	11.9
1055	A	20	No	No	No	No	No	No	No	No	No	No	No	No	No	No	No	No	No	Yes	No	No	No	No	No	No	No	Yes	Yes	Yes	Yes	No	Yes	Yes	No	No	Yes	Yes	100	88	Yes	Atrial fibrillation	Left	145	Yes	No	1.88	136	10.7
1056	B	18	No	No	No	No	No	No	Yes	No	No	No	No	Yes	No	Yes	No	No	No	No	No	No	No	No	No	Yes	No	Yes	No	No	No	No	Yes	Yes	No	No	No	Yes	130	65	Yes	Atrial fibrillation	Left	182	Yes	No	1.12	133	16
1057	A	9	No	No	No	No	No	No	No	No	No	No	No	Yes	No	No	No	No	No	No	No	No	No	No	No	No	Yes	No	No	Yes	Yes	Yes	No	Yes	Yes	No	No	Yes	150	92	Yes	Sinus rhythm	Left	147	Yes	No	1.58	133	9.6
1058	A	3	No	No	Yes	No	No	No	No	Yes	Yes	No	No	No	No	No	Yes	Yes	No	No	No	No	No	No	No	No	No	No	No	Yes	No	Yes	Yes	Yes	No	No	No	No	115	68	No	Sinus rhythm	No	130	No	No	0.56	142	13.4
1059	B	16	No	No	No	No	No	No	No	Yes	Yes	Yes	No	No	Yes	No	No	No	Yes	No	No	No	Yes	No	No	Yes	No	Yes	No	Yes	No	No	Yes	No	No	No	No	No	115	81	Yes	Sinus rhythm	No	147	Yes	No	0.98	137	11
1060	A	14	No	No	No	No	No	No	Yes	No	No	No	No	No	No	No	No	Yes	No	No	No	No	No	No	No	Yes	Yes	No	Yes	Yes	Yes	Yes	Yes	Yes	Yes	No	No	Yes	130	140	Yes	Atrial fibrillation	Left	158	Yes	No	1.51	142	11.2
1061	C	9	Yes	No	No	No	No	No	No	Yes	No	No	No	No	No	No	No	No	No	Yes	No	Yes	No	No	No	No	No	No	Yes	Yes	No	Yes	Yes	Yes	No	No	No	Yes	220	100	Yes	Atrial fibrillation	No	106	Yes	No	1.32	141	16.6
1062	A	9	No	No	No	No	No	No	No	No	No	No	No	No	No	No	Yes	No	No	No	No	No	No	No	No	Yes	Yes	No	No	Yes	No	Yes	Yes	No	No	No	No	Yes	120	61	Yes	Sinus rhythm	No	89	Yes	No	1.46	143	10
1063	B	6	No	No	No	No	No	No	No	No	No	No	No	No	No	No	No	No	No	No	No	No	No	No	No	No	No	Yes	No	Yes	No	Yes	Yes	No	No	No	No	Yes	170	85	Yes	Sinus rhythm	Left	168	Yes	No	0.64	140	12.3
1064	C	12	No	Yes	No	No	No	Yes	No	No	Yes	No	Yes	No	Yes	No	No	No	Yes	Yes	No	No	No	No	No	Yes	No	No	No	No	Yes	No	Yes	Yes	No	No	No	Yes	110	80	Yes	Sinus rhythm	No	154	Yes	No	1.54	137	11.6
1065	A	11	No	No	No	No	No	No	No	No	No	No	No	No	No	No	Yes	No	No	No	No	No	No	No	No	No	No	No	No	Yes	No	Yes	No	Yes	No	No	No	Yes	110	113	Yes	Atrial fibrillation	No	89	No	No	1.02	137	14.1
1066	A	10	No	No	No	No	No	No	No	No	No	No	No	No	No	No	No	No	No	No	No	No	No	No	No	No	Yes	Yes	No	No	No	Yes	Yes	No	No	No	No	Yes	120	90	Yes	Atrial fibrillation	No	70	Yes	No	0.79	141	11
1067	A	7	No	No	No	No	No	No	No	No	Yes	No	No	No	No	Yes	No	No	No	No	No	No	No	No	No	Yes	No	No	No	Yes	No	Yes	Yes	Yes	No	No	Yes	Yes	130	83	Yes	Sinus rhythm	No	112	Yes	No	0.84	141	12.4
1068	A	14	No	No	No	No	No	No	No	Yes	No	No	No	No	No	No	No	No	No	No	No	No	No	No	No	No	No	No	No	Yes	No	No	No	No	Yes	No	No	Yes	122	120	Yes	Atrial fibrillation	No	101	No	No	1	135	12.3
1069	A	10	No	Yes	No	No	No	No	No	Yes	Yes	No	No	Yes	No	No	No	No	No	No	No	No	No	No	No	No	No	Yes	No	Yes	Yes	Yes	Yes	Yes	No	Yes	No	Yes	170	91	Yes	Sinus rhythm	Left	148	Yes	No	1.71	141	11
1070	C	8	No	No	No	No	No	No	No	No	No	No	No	No	No	No	Yes	No	No	No	No	No	No	No	No	No	No	No	No	Yes	No	Yes	No	No	No	No	No	Yes	175	137	Yes	Atrial fibrillation	No	84	Yes	No	0.86	139	13.2
1071	C	5	No	No	No	No	No	No	No	No	No	No	No	Yes	No	No	No	No	No	No	No	No	No	No	No	No	No	No	No	Yes	No	No	No	No	No	No	No	Yes	150	125	No	Sinus rhythm	Left	150	Yes	No	0.87	141	14.4
1072	B	5	No	No	No	No	No	No	No	Yes	No	No	No	No	No	No	No	No	No	No	No	No	No	No	No	No	No	No	Yes	No	No	Yes	Yes	Yes	No	No	No	Yes	150	85	Yes	Sinus rhythm	No	127	Yes	No	0.95	137	13.6
1073	A	2	No	No	No	No	No	No	No	No	No	No	No	No	No	No	No	No	No	No	No	No	No	No	No	No	No	Yes	Yes	Yes	Yes	Yes	Yes	Yes	No	No	No	No	140	53	No	Sinus rhythm	Left	168	No	No	1.05	137	15
1074	C	16	No	Yes	No	No	No	Yes	No	No	Yes	No	No	No	No	Yes	No	Yes	No	No	No	No	No	No	No	Yes	No	No	No	No	No	No	Yes	Yes	No	No	No	Yes	100	80	Yes	Atrial fibrillation	No	94	Yes	No	0.77	143	10.7
1075	A	10	No	No	Yes	No	No	No	Yes	Yes	Yes	No	No	No	No	No	No	Yes	No	Yes	No	No	No	No	No	Yes	Yes	No	No	Yes	No	Yes	Yes	Yes	Yes	No	No	Yes	180	75	Yes	Sinus rhythm	Left	145	Yes	No	5.83	131	12.1
1076	A	8	No	No	No	No	No	No	No	No	No	No	No	No	No	Yes	Yes	No	No	No	No	No	No	No	No	Yes	No	Yes	No	No	No	No	Yes	Yes	No	No	No	Yes	110	125	Yes	Atrial fibrillation	Left	143	Yes	No	1.07	142	13.4
1077	A	6	No	No	No	No	No	No	No	No	Yes	No	No	No	No	Yes	No	No	No	No	No	No	No	No	No	No	No	Yes	No	No	No	No	No	Yes	No	No	No	Yes	120	105	Yes	Atrial fibrillation	No	89	Yes	No	0.86	142	11.3
1078	C	16	No	No	No	No	No	No	No	No	No	No	No	No	No	No	No	No	No	Yes	Yes	No	No	No	No	No	No	No	Yes	No	No	Yes	Yes	Yes	No	No	No	Yes	90	60	Yes	Sinus rhythm	No	102	Yes	No	1.55	128	10.8
1079	A	13	No	No	No	No	No	No	No	Yes	Yes	No	No	No	No	No	No	No	No	No	No	No	No	No	No	No	No	No	No	Yes	Yes	Yes	No	Yes	No	No	Yes	Yes	190	58	Yes	Sinus rhythm	No	98	Yes	No	1.71	138	9.3
1080	A	6	No	No	No	No	Yes	No	Yes	Yes	No	No	No	No	No	Yes	No	No	No	No	No	No	No	No	No	Yes	No	No	No	Yes	Yes	No	Yes	Yes	No	No	No	Yes	150	120	Yes	Atrial fibrillation	No	102	Yes	No	1.12	144	11.8
1081	C	6	No	No	No	No	No	No	No	No	Yes	No	No	No	No	Yes	No	No	No	Yes	No	No	No	No	No	Yes	No	No	Yes	No	Yes	No	Yes	Yes	No	No	No	Yes	120	98	Yes	Atrial fibrillation	No	85	Yes	No	1.73	130	10.9
1082	A	6	No	No	Yes	No	No	No	No	No	Yes	No	No	No	No	Yes	No	No	No	Yes	No	No	Yes	No	No	Yes	Yes	Yes	No	No	No	Yes	Yes	No	No	No	No	Yes	110	45	Yes	Sinus rhythm	No	92	Yes	No	1.54	142	10.7
1083	A	8	No	No	Yes	No	No	Yes	No	No	No	No	No	No	No	No	No	Yes	No	No	No	No	No	No	No	No	Yes	No	Yes	Yes	Yes	Yes	No	Yes	No	No	No	Yes	180	55	Yes	Sinus rhythm	No	92	Yes	No	1.43	142	8.3
1084	C	6	No	No	No	No	No	No	No	No	No	No	No	No	No	No	No	No	No	No	No	No	No	No	No	No	No	No	No	Yes	No	Yes	No	Yes	No	No	No	Yes	150	93	Yes	Sinus rhythm	No	82	Yes	No	0.82	135	12.8
1085	A	2	No	No	No	No	No	No	No	No	No	No	No	No	No	No	No	No	No	No	No	No	No	No	No	No	Yes	No	No	Yes	No	No	No	Yes	No	Yes	No	Yes	110	81	Yes	Sinus rhythm	No	63	Yes	No	0.95	138	12.9
1086	C	32	No	No	No	No	No	No	No	No	No	No	No	No	No	No	No	No	No	No	No	No	No	No	No	No	No	Yes	Yes	Yes	No	Yes	Yes	No	No	No	No	Yes	100	74	Yes	Sinus rhythm	No	99	Yes	No	1.41	141	11.6
1087	A	9	No	No	No	No	No	Yes	Yes	No	No	No	Yes	No	No	No	No	No	Yes	No	Yes	No	No	No	No	No	No	No	Yes	No	No	No	No	Yes	No	No	No	Yes	150	140	No	Atrial fibrillation	No	94	Yes	No	0.76	142	10.2
1088	A	8	No	No	Yes	No	No	No	No	Yes	No	No	No	No	No	No	No	No	No	Yes	No	No	No	No	No	Yes	Yes	Yes	No	Yes	Yes	Yes	Yes	No	Yes	Yes	Yes	Yes	140	83	Yes	Sinus rhythm	No	86	Yes	No	1.44	142	11.8
1089	A	6	No	No	No	No	No	No	No	No	No	No	No	Yes	No	No	No	No	No	No	No	No	No	No	No	No	No	No	No	No	No	No	No	No	No	No	No	Yes	120	88	Yes	Sinus rhythm	No	106	Yes	No	1.05	137	14.8
1090	A	6	No	Yes	No	No	No	Yes	No	No	No	No	No	No	No	No	No	No	No	No	No	No	No	No	No	No	No	No	No	Yes	No	Yes	No	Yes	Yes	No	No	Yes	100	90	Yes	Sinus rhythm	No	85	Yes	No	1.23	135	8.9
1091	A	16	No	No	No	No	No	Yes	No	No	Yes	No	No	No	No	Yes	No	No	No	No	No	No	No	No	No	Yes	No	No	No	No	No	No	No	No	No	No	No	Yes	140	69	Yes	Sinus rhythm	No	94	Yes	No	1.22	131	8.9
1092	A	10	No	No	No	No	No	No	No	Yes	No	No	No	Yes	No	No	No	No	No	No	No	No	No	No	No	No	No	No	No	Yes	Yes	Yes	Yes	Yes	No	No	No	Yes	150	92	Yes	Pacemaker rhythm	No	196	Yes	No	1.09	140	13.4
1093	B	8	No	No	No	No	No	No	Yes	No	Yes	No	No	No	No	No	No	No	No	Yes	No	No	No	No	No	Yes	No	Yes	No	No	Yes	Yes	Yes	Yes	Yes	No	No	Yes	180	73	Yes	Sinus rhythm	No	97	Yes	No	1.82	141	12.9
1094	C	6	No	No	No	No	No	Yes	No	No	No	No	No	No	No	No	Yes	No	No	No	No	No	No	No	No	No	No	No	No	No	No	No	No	No	No	No	No	Yes	110	101	Yes	Sinus rhythm	No	104	Yes	No	1.32	141	14.2
1095	C	5	No	Yes	Yes	No	Yes	No	Yes	No	Yes	No	No	No	No	Yes	No	No	Yes	No	No	No	No	No	No	Yes	Yes	No	Yes	No	Yes	No	Yes	Yes	No	No	No	Yes	190	75	No	Atrial fibrillation	No	91	Yes	No	0.96	144	12.2
1096	A	31	No	No	No	No	No	No	No	No	No	No	No	Yes	No	No	No	No	No	Yes	No	No	No	No	No	No	No	Yes	No	Yes	No	Yes	Yes	Yes	No	No	No	Yes	120	98	Yes	Sinus rhythm	Right	131	Yes	No	1.23	137	10.5
1097	A	14	No	No	Yes	No	No	No	No	No	No	No	No	Yes	No	Yes	Yes	No	No	No	No	No	No	No	No	No	Yes	Yes	Yes	No	No	No	Yes	No	No	No	No	Yes	130	92	Yes	Atrial fibrillation	No	121	Yes	No	1.52	139	11
1098	A	12	No	No	No	No	No	No	No	No	No	No	No	No	No	No	No	No	No	No	No	No	No	No	No	No	No	No	No	Yes	No	No	Yes	No	No	No	No	Yes	120	77	Yes	Sinus rhythm	Right	146	Yes	No	0.78	136	10.7
1099	A	13	No	No	No	No	No	No	No	No	No	No	No	No	No	No	No	Yes	No	No	No	No	No	No	No	No	Yes	No	No	Yes	Yes	Yes	Yes	No	No	No	No	Yes	90	87	Yes	Sinus rhythm	Right	134	No	No	0.81	136	14.1
1100	C	8	No	No	No	No	No	No	No	No	No	No	No	No	No	No	No	No	No	No	No	No	No	No	No	No	No	No	No	Yes	No	No	Yes	No	Yes	No	No	Yes	160	85	Yes	Sinus rhythm	No	88	Yes	No	0.9	136	11.2
1101	C	5	No	No	Yes	Yes	Yes	Yes	Yes	No	Yes	No	No	No	No	Yes	No	No	No	Yes	No	No	No	No	No	Yes	Yes	Yes	Yes	Yes	Yes	No	No	Yes	Yes	No	No	Yes	160	70	Yes	Sinus rhythm	No	90	Yes	No	1.19	135	11
1102	A	11	No	No	No	Yes	No	Yes	Yes	Yes	Yes	No	No	No	No	No	No	No	No	Yes	No	Yes	Yes	No	No	No	No	No	No	No	No	No	No	No	No	No	Yes	Yes	90	73	Yes	Sinus rhythm	No	98	Yes	No	1.92	142	5.6
1103	C	5	Yes	No	No	No	No	No	No	Yes	No	No	No	No	Yes	No	No	No	No	No	No	No	No	No	No	No	No	No	No	No	No	No	No	No	No	No	No	Yes	140	85	No	Sinus rhythm	No	154	Yes	No	0.87	139	14.1
1104	A	4	No	No	No	No	Yes	No	No	No	No	No	No	Yes	No	No	No	No	No	No	No	No	No	No	No	No	Yes	No	No	No	No	Yes	Yes	No	No	No	No	Yes	145	123	Yes	Atrial fibrillation	No	89	Yes	No	0.88	141	11.4
1105	A	4	No	Yes	No	No	No	No	No	No	Yes	No	No	No	No	No	No	No	No	No	No	No	No	No	No	No	No	No	No	No	No	No	Yes	Yes	No	No	Yes	Yes	170	93	Yes	Atrial fibrillation	No	111	Yes	No	1.18	140	14.4
1106	A	2	No	Yes	Yes	No	No	No	Yes	Yes	Yes	No	No	Yes	No	Yes	Yes	No	Yes	Yes	No	No	No	No	No	Yes	Yes	Yes	Yes	No	No	Yes	Yes	Yes	No	Yes	No	Yes	100	100	Yes	Atrial fibrillation	Left	173	Yes	No	2.04	137	13
1107	A	1	No	No	No	No	No	No	Yes	No	Yes	Yes	No	No	No	No	No	No	No	Yes	No	No	No	No	No	No	No	No	No	Yes	No	Yes	Yes	Yes	Yes	No	No	Yes	180	106	Yes	Atrial fibrillation	Left	145	Yes	No	1.74	142	14.3
1108	A	6	No	No	No	No	No	No	No	No	Yes	No	No	No	No	No	No	No	No	No	No	No	No	No	No	No	No	No	Yes	Yes	No	Yes	No	Yes	No	No	No	Yes	180	83	Yes	Sinus rhythm	No	92	Yes	No	0.83	137	17.1
1109	A	5	No	Yes	No	No	No	No	No	No	Yes	No	No	No	No	No	No	No	No	No	No	No	No	No	No	No	No	No	No	Yes	No	Yes	Yes	No	No	No	No	Yes	130	120	Yes	Atrial fibrillation	No	114	Yes	No	0.74	137	13.2
1110	A	4	No	No	No	No	No	No	No	No	Yes	No	No	No	No	Yes	No	No	Yes	Yes	No	No	No	No	No	No	No	No	No	No	Yes	No	Yes	No	No	No	No	Yes	120	64	Yes	Atrial fibrillation	Right	177	Yes	No	1.71	142	11.3
1111	A	14	No	No	No	No	No	No	No	No	No	No	No	No	No	No	No	No	No	No	No	No	No	No	No	No	No	No	No	No	No	No	No	No	No	Yes	No	Yes	110	110	Yes	Atrial fibrillation	No	109	Yes	No	1.08	141	12.8
1112	A	7	No	No	No	No	No	No	Yes	No	No	No	No	No	No	No	No	No	Yes	No	No	No	No	No	No	No	No	Yes	Yes	Yes	No	Yes	Yes	No	No	No	No	Yes	130	60	No	Sinus rhythm	No	96	No	No	0.78	141	10.9
1113	A	7	No	No	No	No	No	Yes	Yes	No	No	No	No	No	No	No	Yes	Yes	No	No	No	No	No	No	No	No	No	No	No	No	No	Yes	Yes	No	No	Yes	No	Yes	160	82	Yes	Atrial fibrillation	No	99	Yes	No	1.04	139	8.6
1114	A	26	No	No	No	No	No	No	No	No	No	No	No	No	No	No	No	No	No	No	No	No	No	No	No	No	No	No	No	Yes	No	No	No	No	No	No	No	Yes	130	100	Yes	Sinus rhythm	No	85	Yes	No	0.71	138	9.6
1115	A	17	Yes	Yes	Yes	No	No	No	Yes	No	No	No	No	No	No	No	No	No	No	No	No	No	No	No	No	No	Yes	No	Yes	Yes	No	Yes	Yes	No	No	No	No	Yes	90	160	Yes	Atrial fibrillation	No	101	Yes	Yes	1.44	136	12.4
1116	A	15	No	No	No	No	No	No	Yes	No	No	No	No	No	No	No	No	No	No	No	No	No	No	No	No	No	No	No	No	No	Yes	No	Yes	Yes	No	No	No	Yes	220	119	Yes	Sinus rhythm	No	82	Yes	No	1.1	139	11
1117	A	8	No	No	Yes	No	No	Yes	No	No	Yes	No	No	No	No	No	No	No	No	Yes	No	No	No	No	No	No	Yes	No	No	Yes	No	Yes	Yes	No	Yes	No	No	Yes	180	59	Yes	Atrial fibrillation	No	111	Yes	No	1.78	142	11.7
1118	A	8	No	No	No	No	No	Yes	No	No	No	No	No	Yes	No	No	No	No	No	Yes	No	No	No	No	No	Yes	No	Yes	No	Yes	No	No	Yes	No	No	Yes	No	Yes	90	89	Yes	Atrial fibrillation	No	82	Yes	No	1.47	134	6.8
1119	A	4	No	No	No	No	No	No	No	No	No	No	No	No	No	No	Yes	No	No	No	No	No	No	No	No	No	No	No	No	No	Yes	Yes	Yes	No	No	No	No	Yes	180	65	No	Sinus rhythm	No	92	Yes	No	1.22	142	11.4
1120	A	3	No	No	No	No	No	No	No	No	No	No	No	No	No	No	No	No	No	No	No	No	No	No	No	No	No	No	No	Yes	No	Yes	No	No	Yes	No	Yes	Yes	150	78	Yes	Atrial fibrillation	Right	147	Yes	No	1.24	137	12.3
1121	A	2	No	No	No	No	No	No	No	No	No	No	No	No	No	No	No	No	No	No	No	No	No	No	No	No	Yes	No	No	Yes	No	Yes	No	Yes	No	No	No	No	160	98	No	Sinus rhythm	No	107	No	No	0.94	141	14.9
1122	A	10	No	No	No	No	No	No	No	No	No	No	No	No	No	No	No	No	No	No	No	No	No	No	No	No	Yes	No	No	Yes	No	No	No	No	Yes	No	No	Yes	110	80	Yes	Atrial fibrillation	No	134	Yes	No	0.61	124	11.4
1123	A	6	No	No	No	No	No	No	No	No	No	No	No	Yes	Yes	Yes	No	No	No	No	No	No	No	No	No	No	No	Yes	No	No	No	No	Yes	Yes	No	No	No	Yes	120	85	Yes	Atrial fibrillation	No	123	Yes	No	1.44	137	11.5
1124	A	4	No	No	No	No	No	No	Yes	No	No	No	No	No	No	Yes	No	Yes	No	Yes	No	No	No	No	No	Yes	No	No	No	Yes	No	No	Yes	Yes	No	No	No	Yes	90	70	Yes	Pacemaker rhythm	No	179	No	No	1.2	138	10.4
1125	A	2	No	No	No	No	No	No	No	No	No	No	No	No	No	No	No	No	No	Yes	No	No	No	No	No	No	No	Yes	No	Yes	No	No	No	Yes	No	No	No	No	150	79	No	Atrial fibrillation	No	105	No	No	1.3	143	15.2
1126	C	7	No	No	Yes	Yes	No	No	Yes	No	Yes	No	No	No	Yes	No	No	No	No	Yes	No	Yes	Yes	No	No	No	Yes	Yes	Yes	Yes	Yes	Yes	Yes	Yes	Yes	No	Yes	Yes	150	61	Yes	Pacemaker rhythm	No	181	Yes	No	1.91	139	10.5
1127	A	5	No	No	No	No	No	No	No	No	No	No	No	No	No	No	No	No	No	No	No	No	No	No	No	No	No	No	Yes	No	No	No	No	Yes	Yes	No	No	No	160	130	Yes	Atrial fibrillation	No	70	Yes	No	0.84	137	13.6
1128	A	11	No	No	No	No	No	No	No	No	No	No	No	No	No	No	No	No	No	No	No	No	No	No	No	No	No	Yes	No	No	No	No	No	No	No	No	No	Yes	160	89	No	Sinus rhythm	Right	151	No	No	0.98	140	13.7
1129	A	6	No	No	No	Yes	No	Yes	Yes	Yes	Yes	No	No	No	No	No	No	No	No	No	No	No	No	No	No	No	No	No	No	No	No	No	No	No	No	No	No	Yes	110	57	Yes	Sinus rhythm	No	100	No	No	1.18	138	9.2
1130	A	6	No	No	No	No	No	Yes	Yes	Yes	Yes	No	No	No	No	No	No	No	Yes	Yes	No	No	No	No	No	Yes	No	Yes	No	Yes	No	Yes	Yes	Yes	No	No	Yes	Yes	110	67	Yes	Sinus rhythm	No	111	Yes	No	2.25	138	6.5
1131	A	2	No	No	No	No	No	No	No	No	No	No	No	No	No	No	No	No	No	No	No	No	No	No	No	No	No	No	No	No	No	No	No	No	No	No	No	Yes	110	130	Yes	Atrial fibrillation	No	114	No	No	1.42	144	14.2
1132	C	8	No	No	No	No	No	No	No	No	No	No	No	No	No	No	No	No	No	No	No	No	No	No	No	No	No	No	No	Yes	No	Yes	No	No	No	No	No	Yes	140	98	Yes	Atrial fibrillation	No	93	Yes	No	0.92	139	15
1133	A	5	No	No	No	No	No	No	Yes	No	Yes	No	No	No	No	No	Yes	Yes	No	No	No	No	No	No	No	Yes	No	Yes	No	No	No	Yes	Yes	Yes	No	No	No	Yes	100	90	Yes	Sinus rhythm	Left	143	No	No	0.58	135	10.3
1134	A	4	No	No	No	No	No	Yes	No	No	No	No	No	No	Yes	No	No	No	No	No	No	No	No	No	No	Yes	Yes	No	No	No	No	No	Yes	No	No	No	No	Yes	175	111	Yes	Sinus rhythm	No	89	Yes	No	1.3	135	8.3
1135	A	2	No	No	No	No	No	No	No	Yes	No	No	No	No	No	No	No	No	No	No	No	No	No	No	No	No	No	No	No	No	Yes	Yes	Yes	Yes	No	No	No	Yes	140	75	Yes	Pacemaker rhythm	No	164	Yes	No	1.2	137	12.3
1136	C	8	No	No	No	No	No	No	No	No	Yes	No	No	No	No	No	No	No	No	No	No	No	No	No	No	No	No	No	No	No	No	No	No	No	No	No	No	Yes	190	110	Yes	Sinus rhythm	No	110	Yes	No	0.82	141	16.2
1137	A	6	No	No	No	No	No	No	No	No	Yes	No	Yes	No	No	No	No	No	No	No	No	No	No	No	No	No	Yes	No	No	No	No	Yes	No	No	No	No	Yes	Yes	260	88	Yes	Sinus rhythm	No	70	Yes	No	1.72	140	12.4
1138	A	5	No	No	No	No	No	No	No	No	No	No	No	No	No	No	No	No	No	No	No	No	No	No	No	No	No	Yes	No	Yes	Yes	No	Yes	Yes	No	No	No	Yes	110	95	Yes	Atrial fibrillation	No	106	No	No	0.99	141	11.8
1139	C	39	No	No	No	No	No	Yes	No	No	No	No	No	No	No	No	No	No	No	No	No	No	No	No	No	No	No	No	No	Yes	No	No	No	No	No	No	No	Yes	130	81	Yes	Atrial fibrillation	No	113	Yes	No	0.92	120	8.4
1140	C	7	No	No	No	No	No	Yes	No	No	No	No	No	No	No	No	No	No	No	Yes	No	No	No	No	No	No	No	No	No	No	No	No	No	No	No	No	No	Yes	150	78	Yes	Sinus rhythm	No	98	Yes	No	1.24	141	8.7
1141	C	5	No	No	No	No	No	No	Yes	No	No	No	No	No	No	No	No	No	Yes	No	Yes	No	No	No	No	No	No	No	Yes	Yes	No	No	No	No	No	No	No	Yes	170	118	Yes	Sinus rhythm	No	83	Yes	No	0.63	136	12.2
1142	B	3	No	Yes	No	No	No	No	Yes	No	No	No	Yes	No	No	Yes	Yes	No	No	No	No	No	No	No	No	Yes	No	No	No	No	No	No	Yes	Yes	No	No	Yes	Yes	110	75	Yes	Sinus rhythm	Left	135	No	No	1.74	144	12.2
1143	A	16	No	Yes	No	No	No	No	No	No	No	No	No	No	No	No	No	No	Yes	No	No	No	No	No	No	No	No	No	Yes	No	No	No	Yes	No	No	No	No	Yes	140	89	Yes	Sinus rhythm	No	93	Yes	No	1.51	140	13.3
1144	C	7	No	No	No	No	No	Yes	No	Yes	Yes	No	No	No	No	No	Yes	Yes	Yes	No	No	No	No	No	No	Yes	No	No	No	Yes	Yes	Yes	Yes	No	No	No	No	Yes	125	64	Yes	Atrial fibrillation	No	122	Yes	No	1.15	130	11.6
1145	B	4	No	No	No	No	No	No	Yes	No	Yes	No	No	No	No	No	No	No	No	Yes	No	No	No	No	No	Yes	No	No	Yes	No	No	Yes	Yes	Yes	No	No	No	No	120	75	Yes	Pacemaker rhythm	No	174	Yes	No	2.09	140	8.9
[truncated: 4 more columns]

## Sheet: Codebook
Variable name	Variable label
id	Patient ID
hospital	Hospital ID
los	Length of stay (days)
intensive_care	Intensive care unit stay
p1	Malignant tumors
p2	Diabetes
p3	Disorders of lipoid metabolism
p4	Obesity
p5	Hematologic diseases
p6	Hypertensive diseases
p7	Previous AMI
p8	Other forms of ischemic heart disease
p9	Ill-defined descriptions and complications of heart disease
p10	Rheumatic heart disease
p11	Cardiomyopathies
p12	Other cardiac diseases
p13	Conduction disorders and cardiac dysrhythmias
p14	Cerebrovascular diseases
p15	Vascular diseases
p16	COPD
p17	Chronic nephropathies
p18	Chronic diseases of liver, pancreas and intestine
p19	Previous bypass
p20	Previous PCI
p21	Other surgery of the heart
p22	Other surgery of great vessels
p23	Previous diagnosis of heart failure
f1	Antidiabetic drugs
f2	Drugs for cardiac therapy
f3	Drugs for obstructive airway diseases
f4	Diuretics
f5	β-blockers
f6	ACEIs/ARBs
f7	Calcium channel blockers and/or other antihypertensive drugs
f8	Statins
f9	Antiplatelet drugs
m30_ReM	30-day mortality
reric30_urg	30-day readmission
emergency_dpt	Access to emergency department
pressure	Systolic blood pressure (mmHg)
heart_rate	Heart rate (bpm)
pulm_congestion	Pulmonary congestion
heart_rhythm	Heart rhythm
block	Bundle branch block
qrs	QRS complex
diuretic	Intravenous diuretic therapy
inotropic	Inotropic agents
creatinine	Serum creatinine (mg/dL)
sodium	Sodium (mmol/l)
hemoglobin	Hemoglobin (g/dL)
prev_pm	Previously implanted pacemaker
prev_icd	Previously implanted cardioverter defibrillator
pm	Pacemaker implantation during hospitalization
icd	Cardioverter defibrillator implantation during hospitalization
